# Supplementary material for: A comprehensive analysis of human gut microbial biosynthesis gene clusters unveiling the dominant role of Paenibacillus
Source: mSystems. 2025 Jun 9;10(7):e00610-25. doi: 10.1128/msystems.00610-25 (PMC12282132; doi:10.1128/msystems.00610-25)
Supplement: Table S1 — Results of the identification of 785 Paenibacillus genomic biosynthetic gene clusters. [file msystems.00610-25-s0007.xlsx]

## Sheet: Sheet1
Supplementary Table 1. Results of the identification of 785 Paenibacillus genomic biosynthetic gene clusters.
Genome ID	BGC Cluster ID	BGC type
GCF_000214295.1	GCF_000214295.1_ASM21429v1_genomic.fa.NZ_AFDH01000125.region001	amglyccycl
GCF_000411255.1	GCF_000411255.1_Paen_sp_HGH0039_V1_genomic.fa.NZ_KE150412.1.region002	amglyccycl
GCF_000739915.1	GCF_000739915.1_ASM73991v1_genomic.fa.NZ_BBJT01000002.region003	amglyccycl
GCF_004117095.1	GCF_004117095.1_ASM411709v1_genomic.fa.NZ_CP026520.1.region012	amglyccycl
GCF_019091125.1	GCF_019091125.1_ASM1909112v1_genomic.fa.c00023_NZ_JAGX...region003	amglyccycl
GCF_019192775.1	GCF_019192775.1_ASM1919277v1_genomic.fa.c00026_NZ_JAHT...region003	amglyccycl
GCF_000179615.1	GCF_000179615.1_ASM17961v1_genomic.fa.NZ_AEDD01000004.region002	arylpolyene
GCF_001486585.1	GCF_001486585.1_Paenibacillus_senegalomassiliensis_genomic.fa.NZ_LN909041.1.region001	arylpolyene
GCF_002027705.1	GCF_002027705.1_ASM202770v1_genomic.fa.NZ_MBTG01000034.region001	arylpolyene
GCF_002234615.1	GCF_002234615.1_ASM223461v1_genomic.fa.NZ_NMQW01000018.region001	arylpolyene
GCF_002272015.1	GCF_002272015.1_assembly-7537-G1_v1_genomic.fa.NZ_NPBY01000022.region001	arylpolyene
GCF_003182255.1	GCF_003182255.1_ASM318225v1_genomic.fa.NZ_QGTQ01000007.region001	arylpolyene
GCF_003243025.1	GCF_003243025.1_ASM324302v1_genomic.fa.NZ_QKVW01000134.region001	arylpolyene
GCF_003945345.1	GCF_003945345.1_ASM394534v1_genomic.fa.NZ_AP019308.1.region002	arylpolyene
GCF_003994475.1	GCF_003994475.1_ASM399447v1_genomic.fa.NZ_RZNY01000023.region001	arylpolyene
GCF_004000825.1	GCF_004000825.1_ASM400082v1_genomic.fa.NZ_BILZ01000014.region001	arylpolyene
GCF_004000825.1	GCF_004000825.1_ASM400082v1_genomic.fa.NZ_BILZ01000091.region001	arylpolyene
GCF_004358805.1	GCF_004358805.1_ASM435880v1_genomic.fa.NZ_SMZW01000007.region001	arylpolyene
GCF_009725105.1	GCF_009725105.1_ASM972510v1_genomic.fa.NZ_WOAA01000002.region002	arylpolyene
GCF_013204855.1	GCF_013204855.1_ASM1320485v1_genomic.fa.c00020_NZ_JABM...region001	arylpolyene
GCF_013347265.1	GCF_013347265.1_ASM1334726v1_genomic.fa.NZ_CP054612.1.region001	arylpolyene
GCF_014191785.1	GCF_014191785.1_ASM1419178v1_genomic.fa.c00004_NZ_JACH...region001	arylpolyene
GCF_015845845.1	GCF_015845845.1_ASM1584584v1_genomic.fa.NZ_LDIG01000179.region001	arylpolyene
GCF_021223605.1	GCF_021223605.1_ASM2122360v1_genomic.fa.NZ_CP075175.1.region010	arylpolyene
GCF_023714125.1	GCF_023714125.1_ASM2371412v1_genomic.fa.c00031_NZ_JAMA...region001	arylpolyene
GCF_900116105.1	GCF_900116105.1_IMG-taxon_2636416067_annotated_assembly_genomic.fa.NZ_FPAC01000001.region003	arylpolyene
GCF_902375865.1	GCF_902375865.1_MGYG-HGUT-01526_genomic.fa.c00010_NZ_CABK...region001	arylpolyene
GCF_000164985.3	GCF_000164985.3_ASM16498v2_genomic.fa.NC_014622.2.region010	betalactone
GCF_000214295.1	GCF_000214295.1_ASM21429v1_genomic.fa.NZ_AFDH01000056.region001	betalactone
GCF_000217775.1	GCF_000217775.1_PPt02_genomic.fa.NZ_GL905390.1.region014	betalactone
GCF_000218915.1	GCF_000218915.1_ASM21891v1_genomic.fa.NC_015690.1.region001	betalactone
GCF_000218915.1	GCF_000218915.1_ASM21891v1_genomic.fa.NC_015690.1.region007	betalactone
GCF_000235585.1	GCF_000235585.1_ASM23558v1_genomic.fa.NC_016641.1.region013	betalactone
GCF_000237325.1	GCF_000237325.1_ASM23732v1_genomic.fa.NC_017542.1.region010	betalactone
GCF_000250655.1	GCF_000250655.1_ASM25065v1_genomic.fa.NC_016935.1.region001	betalactone
GCF_000258535.2	GCF_000258535.2_ASM25853v2_genomic.fa.NC_017672.3.region001	betalactone
GCF_000265445.1	GCF_000265445.1_PaePol1.0_genomic.fa.NZ_AIPP01000134.region002	betalactone
GCF_000307675.1	GCF_000307675.1_PaenICGEB1.0_genomic.fa.NZ_AMQU01000009.region002	betalactone
GCF_000411255.1	GCF_000411255.1_Paen_sp_HGH0039_V1_genomic.fa.NZ_KE150413.1.region007	betalactone
GCF_000422505.1	GCF_000422505.1_ASM42250v1_genomic.fa.NZ_KE383864.1.region003	betalactone
GCF_000442555.1	GCF_000442555.1_CFSAN001086_1.0_genomic.fa.NZ_ATMT01000104.region003	betalactone
GCF_000463565.1	GCF_000463565.1_S6_genomic.fa.NZ_ALJV01000153.region002	betalactone
GCF_000520755.1	GCF_000520755.1_s118_genomic.fa.NZ_ASSB01000269.region001	betalactone
GCF_000520795.1	GCF_000520795.1_s143_genomic.fa.NZ_ASRZ01000200.region001	betalactone
GCF_000597985.1	GCF_000597985.1_ASM59798v1_genomic.fa.NZ_CP006872.1.region012	betalactone
GCF_000714835.1	GCF_000714835.1_DSM365V1_genomic.fa.NZ_JMIQ01000010.region001	betalactone
GCF_000735775.1	GCF_000735775.1_ASM73577v1_genomic.fa.NZ_JNCB01000001.region002	betalactone
GCF_000739915.1	GCF_000739915.1_ASM73991v1_genomic.fa.NZ_BBJT01000001.region002	betalactone
GCF_000785455.1	GCF_000785455.1_ASM78545v1_genomic.fa.NZ_CP009909.1.region003	betalactone
GCF_000809185.2	GCF_000809185.2_ASM80918v2_genomic.fa.NZ_JWJJ01000001.region002	betalactone
GCF_000819665.1	GCF_000819665.1_ASM81966v1_genomic.fa.NZ_CP010268.1.region015	betalactone
GCF_000935845.1	GCF_000935845.1_ASM93584v1_genomic.fa.NZ_JMDX01000083.region001	betalactone
GCF_000955925.1	GCF_000955925.1_ASM95592v1_genomic.fa.NZ_KQ004562.1.region003	betalactone
GCF_000961095.1	GCF_000961095.1_ASM96109v1_genomic.fa.NZ_CP011058.1.region002	betalactone
GCF_000987955.1	GCF_000987955.1_ASM98795v1_genomic.fa.NZ_LAZU01000025.region001	betalactone
GCF_000987955.1	GCF_000987955.1_ASM98795v1_genomic.fa.NZ_LAZU01000032.region001	betalactone
GCF_001403875.1	GCF_001403875.1_Paenibacillus_ihumii_genomic.fa.NZ_LN884299.1.region008	betalactone
GCF_001481575.1	GCF_001481575.1_ASM148157v1_genomic.fa.NZ_LNZF01000006.region002	betalactone
GCF_001541095.1	GCF_001541095.1_ASM154109v1_genomic.fa.NZ_LMXH01000004.region001	betalactone
GCF_001593085.1	GCF_001593085.1_ASM159308v1_genomic.fa.NZ_LTYJ01000001.region002	betalactone
GCF_001619755.1	GCF_001619755.1_ASM161975v1_genomic.fa.NZ_LQQX01000097.region001	betalactone
GCF_001662815.1	GCF_001662815.1_ASM166281v1_genomic.fa.NZ_LZEL01000103.region002	betalactone
GCF_001663585.1	GCF_001663585.1_ASM166358v1_genomic.fa.NZ_LZCE01000038.region001	betalactone
GCF_001709075.1	GCF_001709075.1_ASM170907v1_genomic.fa.NZ_LYMX01000122.region002	betalactone
GCF_001719045.1	GCF_001719045.1_ASM171904v1_genomic.fa.NZ_CP015423.1.region001	betalactone
GCF_001874405.2	GCF_001874405.2_ASM187440v3_genomic.fa.NZ_CP017967.2.region012	betalactone
GCF_001956155.1	GCF_001956155.1_ASM195615v1_genomic.fa.NZ_MRTN01000007.region002	betalactone
GCF_002872435.1	GCF_002872435.1_ASM287243v1_genomic.fa.NZ_CP025696.1.region011	betalactone
GCF_002893885.1	GCF_002893885.1_ASM289388v1_genomic.fa.NZ_CP025957.1.region013	betalactone
GCF_002894925.1	GCF_002894925.1_KCCM_40454_genomic.fa.NZ_POVT01000011.region002	betalactone
GCF_003052505.1	GCF_003052505.1_ASM305250v1_genomic.fa.NZ_QAOE01000001.region003	betalactone
GCF_003428495.1	GCF_003428495.1_ASM342849v1_genomic.fa.NZ_QVPU01000014.region002	betalactone
GCF_003813765.1	GCF_003813765.1_ASM381376v1_genomic.fa.NZ_RPDG01000049.region002	betalactone
GCF_003856555.1	GCF_003856555.1_ASM385655v1_genomic.fa.NZ_CP034141.1.region010	betalactone
GCF_003971075.1	GCF_003971075.1_ASM397107v1_genomic.fa.NZ_RXYF01000008.region002	betalactone
GCF_004000985.1	GCF_004000985.1_ASM400098v1_genomic.fa.NZ_BIMH01000012.region001	betalactone
GCF_004117095.1	GCF_004117095.1_ASM411709v1_genomic.fa.NZ_CP026520.1.region009	betalactone
GCF_005217485.1	GCF_005217485.1_ASM521748v1_genomic.fa.NZ_PNXP01000019.region002	betalactone
GCF_005217525.1	GCF_005217525.1_ASM521752v1_genomic.fa.NZ_PNXQ01000016.region004	betalactone
GCF_006274405.1	GCF_006274405.1_ASM627440v1_genomic.fa.NZ_CP040829.1.region014	betalactone
GCF_006519665.1	GCF_006519665.1_ASM651966v1_genomic.fa.NZ_VIDW01000008.region001	betalactone
GCF_006874425.1	GCF_006874425.1_ASM687442v1_genomic.fa.NZ_VIJZ01000011.region002	betalactone
GCF_007858415.1	GCF_007858415.1_ASM785841v1_genomic.fa.NZ_CP042272.1.region004	betalactone
GCF_008271705.1	GCF_008271705.1_ASM827170v1_genomic.fa.NZ_VIYI01000008.region002	betalactone
GCF_009363115.1	GCF_009363115.1_ASM936311v1_genomic.fa.NZ_CP045298.1.region015	betalactone
GCF_009725115.1	GCF_009725115.1_ASM972511v1_genomic.fa.NZ_WNZX01000001.region001	betalactone
GCF_011066085.1	GCF_011066085.1_ASM1106608v1_genomic.fa.c00045_NZ_JAAM...region001	betalactone
GCF_011066125.1	GCF_011066125.1_ASM1106612v1_genomic.fa.c00005_NZ_JAAM...region002	betalactone
GCF_011066155.1	GCF_011066155.1_ASM1106615v1_genomic.fa.c00023_NZ_JAAM...region002	betalactone
GCF_011066175.1	GCF_011066175.1_ASM1106617v1_genomic.fa.c00011_NZ_JAAM...region001	betalactone
GCF_011066235.1	GCF_011066235.1_ASM1106623v1_genomic.fa.c00012_NZ_JAAM...region002	betalactone
GCF_011800295.1	GCF_011800295.1_ASM1180029v1_genomic.fa.c00051_NZ_JAAL...region001	betalactone
GCF_011800615.1	GCF_011800615.1_ASM1180061v1_genomic.fa.c00054_NZ_JAAL...region002	betalactone
GCF_011800645.1	GCF_011800645.1_ASM1180064v1_genomic.fa.c00012_NZ_JAAL...region004	betalactone
GCF_011800655.1	GCF_011800655.1_ASM1180065v1_genomic.fa.c00012_NZ_JAAL...region002	betalactone
GCF_011800705.1	GCF_011800705.1_ASM1180070v1_genomic.fa.c00001_NZ_JAAL...region002	betalactone
GCF_012933405.1	GCF_012933405.1_ASM1293340v1_genomic.fa.c00011_NZ_JABB...region001	betalactone
GCF_013345675.1	GCF_013345675.1_ASM1334567v1_genomic.fa.c00026_NZ_JABV...region002	betalactone
GCF_013345725.1	GCF_013345725.1_ASM1334572v1_genomic.fa.c00021_NZ_JABV...region002	betalactone
GCF_013345925.1	GCF_013345925.1_ASM1334592v1_genomic.fa.c00026_NZ_JABV...region002	betalactone
GCF_013345985.1	GCF_013345985.1_ASM1334598v1_genomic.fa.c00024_NZ_JABV...region002	betalactone
GCF_013346005.1	GCF_013346005.1_ASM1334600v1_genomic.fa.c00011_NZ_JABV...region003	betalactone
GCF_013346015.1	GCF_013346015.1_ASM1334601v1_genomic.fa.c00020_NZ_JABV...region003	betalactone
GCF_013346045.1	GCF_013346045.1_ASM1334604v1_genomic.fa.c00021_NZ_JABV...region002	betalactone
GCF_013346055.1	GCF_013346055.1_ASM1334605v1_genomic.fa.c00025_NZ_JABV...region002	betalactone
GCF_013346085.1	GCF_013346085.1_ASM1334608v1_genomic.fa.c00019_NZ_JABV...region003	betalactone
GCF_014854715.1	GCF_014854715.1_ASM1485471v1_genomic.fa.NZ_CP029370.1.region009	betalactone
GCF_014858585.1	GCF_014858585.1_ASM1485858v1_genomic.fa.NZ_SLTL01000006.region001	betalactone
GCF_014905155.1	GCF_014905155.1_HK4_genomic.fa.c00034_NZ_JAAC...region002	betalactone
GCF_015710815.1	GCF_015710815.1_ASM1571081v1_genomic.fa.NZ_CP049598.1.region018	betalactone
GCF_015710975.1	GCF_015710975.1_ASM1571097v1_genomic.fa.NZ_CP049783.1.region018	betalactone
GCF_015845785.1	GCF_015845785.1_ASM1584578v1_genomic.fa.NZ_LDIE01000056.region002	betalactone
GCF_016586185.1	GCF_016586185.1_ASM1658618v1_genomic.fa.NZ_BCPS01000064.region001	betalactone
GCF_017589695.1	GCF_017589695.1_ASM1758969v1_genomic.fa.c00006_NZ_JAFJ...region005	betalactone
GCF_017833915.1	GCF_017833915.1_ASM1783391v1_genomic.fa.c00001_NZ_JAFI...region002	betalactone
GCF_019042715.1	GCF_019042715.1_ASM1904271v1_genomic.fa.c00041_NZ_JAHP...region002	betalactone
GCF_019091125.1	GCF_019091125.1_ASM1909112v1_genomic.fa.c00001_NZ_JAGX...region003	betalactone
GCF_019192775.1	GCF_019192775.1_ASM1919277v1_genomic.fa.c00023_NZ_JAHT...region001	betalactone
GCF_019454085.1	GCF_019454085.1_ASM1945408v1_genomic.fa.NZ_CP073683.1.region015	betalactone
GCF_019749075.1	GCF_019749075.1_ASM1974907v1_genomic.fa.c00029_NZ_JACL...region002	betalactone
GCF_019749095.1	GCF_019749095.1_ASM1974909v1_genomic.fa.c00014_NZ_JACL...region002	betalactone
GCF_019749115.1	GCF_019749115.1_ASM1974911v1_genomic.fa.c00005_NZ_JACL...region003	betalactone
GCF_019749165.1	GCF_019749165.1_ASM1974916v1_genomic.fa.c00002_NZ_JACL...region002	betalactone
GCF_020181695.1	GCF_020181695.1_ASM2018169v1_genomic.fa.NZ_CP084033.1.region010	betalactone
GCF_021530955.1	GCF_021530955.1_ASM2153095v1_genomic.fa.c00005_NZ_JAKF...region003	betalactone
GCF_022343625.1	GCF_022343625.1_ASM2234362v1_genomic.fa.c00016_NZ_JAKQ...region002	betalactone
GCF_022343625.1	GCF_022343625.1_ASM2234362v1_genomic.fa.c00024_NZ_JAKQ...region001	betalactone
GCF_022492955.1	GCF_022492955.1_ASM2249295v1_genomic.fa.NZ_CP092779.1.region013	betalactone
GCF_022531965.1	GCF_022531965.1_ASM2253196v1_genomic.fa.NZ_CP092831.1.region012	betalactone
GCF_022537985.1	GCF_022537985.1_ASM2253798v1_genomic.fa.c00002_NZ_JAKV...region002	betalactone
GCF_022649565.1	GCF_022649565.1_ASM2264956v1_genomic.fa.NZ_CP023711.1.region004	betalactone
GCF_022811565.1	GCF_022811565.1_ASM2281156v1_genomic.fa.NZ_CP024795.1.region003	betalactone
GCF_022813115.1	GCF_022813115.1_ASM2281311v1_genomic.fa.c00023_NZ_JALG...region002	betalactone
GCF_023374295.1	GCF_023374295.1_ASM2337429v1_genomic.fa.NZ_CP086373.1.region012	betalactone
GCF_023586645.1	GCF_023586645.1_ASM2358664v1_genomic.fa.NZ_CP097771.1.region017	betalactone
GCF_023586685.1	GCF_023586685.1_ASM2358668v1_genomic.fa.NZ_CP097769.1.region007	betalactone
GCF_023586725.1	GCF_023586725.1_ASM2358672v1_genomic.fa.NZ_CP097770.1.region003	betalactone
GCF_023586745.1	GCF_023586745.1_ASM2358674v1_genomic.fa.NZ_CP097775.1.region003	betalactone
GCF_023586785.1	GCF_023586785.1_ASM2358678v1_genomic.fa.NZ_CP097766.1.region012	betalactone
GCF_023586805.1	GCF_023586805.1_ASM2358680v1_genomic.fa.NZ_CP097773.1.region003	betalactone
GCF_023614095.1	GCF_023614095.1_ASM2361409v1_genomic.fa.c00017_NZ_JAKI...region001	betalactone
GCF_900109125.1	GCF_900109125.1_IMG-taxon_2639762524_annotated_assembly_genomic.fa.NZ_FNYX01000006.region002	betalactone
GCF_900454525.1	GCF_900454525.1_49508_G02_genomic.fa.NZ_UGSC01000001.region014	betalactone
GCF_900454545.1	GCF_900454545.1_57458_H01_genomic.fa.NZ_UATJ01000014.region001	betalactone
GCF_902375655.1	GCF_902375655.1_MGYG-HGUT-01514_genomic.fa.c00011_NZ_CABK...region008	betalactone
GCF_903797665.1	GCF_903797665.1_B248_genomic.fa.c00016_NZ_CAIG...region002	betalactone
GCF_000520815.1	GCF_000520815.1_s149_genomic.fa.NZ_ASRY01000165.region001	butyrolactone
GCF_003233845.1	GCF_003233845.1_ASM323384v1_genomic.fa.NZ_QKRB01000044.region004	CDPS
GCF_000146875.3	GCF_000146875.3_ASM14687v2_genomic.fa.NC_014483.2.region007	cyclic-lactone-autoinducer
GCF_000146875.3	GCF_000146875.3_ASM14687v2_genomic.fa.NC_014483.2.region010	cyclic-lactone-autoinducer
GCF_000153605.1	GCF_000153605.1_ASM15360v1_genomic.fa.NZ_CH981374.1.region001	cyclic-lactone-autoinducer
GCF_000153605.1	GCF_000153605.1_ASM15360v1_genomic.fa.NZ_CH981416.1.region001	cyclic-lactone-autoinducer
GCF_000164985.3	GCF_000164985.3_ASM16498v2_genomic.fa.NC_014622.2.region007	cyclic-lactone-autoinducer
GCF_000164985.3	GCF_000164985.3_ASM16498v2_genomic.fa.NC_014622.2.region011	cyclic-lactone-autoinducer
GCF_000187665.3	GCF_000187665.3_ASM18766v4_genomic.fa.NZ_ADZY03000001.region001	cyclic-lactone-autoinducer
GCF_000187665.3	GCF_000187665.3_ASM18766v4_genomic.fa.NZ_ADZY03000317.region001	cyclic-lactone-autoinducer
GCF_000193415.1	GCF_000193415.1_ASM19341v1_genomic.fa.NZ_ADHJ01000018.region001	cyclic-lactone-autoinducer
GCF_000193415.1	GCF_000193415.1_ASM19341v1_genomic.fa.NZ_ADHJ01000037.region002	cyclic-lactone-autoinducer
GCF_000204455.1	GCF_000204455.1_ASM20445v1_genomic.fa.NZ_AEXS01000017.region001	cyclic-lactone-autoinducer
GCF_000213315.1	GCF_000213315.1_ASM21331v1_genomic.fa.NZ_AFHW01000004.region001	cyclic-lactone-autoinducer
GCF_000213315.1	GCF_000213315.1_ASM21331v1_genomic.fa.NZ_AFHW01000021.region001	cyclic-lactone-autoinducer
GCF_000213315.1	GCF_000213315.1_ASM21331v1_genomic.fa.NZ_AFHW01000034.region001	cyclic-lactone-autoinducer
GCF_000213315.1	GCF_000213315.1_ASM21331v1_genomic.fa.NZ_AFHW01000123.region001	cyclic-lactone-autoinducer
GCF_000213315.1	GCF_000213315.1_ASM21331v1_genomic.fa.NZ_AFHW01000142.region001	cyclic-lactone-autoinducer
GCF_000213315.1	GCF_000213315.1_ASM21331v1_genomic.fa.NZ_AFHW01000155.region001	cyclic-lactone-autoinducer
GCF_000217775.1	GCF_000217775.1_PPt02_genomic.fa.NZ_GL905390.1.region003	cyclic-lactone-autoinducer
GCF_000217775.1	GCF_000217775.1_PPt02_genomic.fa.NZ_GL905390.1.region008	cyclic-lactone-autoinducer
GCF_000217775.1	GCF_000217775.1_PPt02_genomic.fa.NZ_GL905390.1.region011	cyclic-lactone-autoinducer
GCF_000217775.1	GCF_000217775.1_PPt02_genomic.fa.NZ_GL905390.1.region015	cyclic-lactone-autoinducer
GCF_000217775.1	GCF_000217775.1_PPt02_genomic.fa.NZ_GL905390.1.region016	cyclic-lactone-autoinducer
GCF_000217775.1	GCF_000217775.1_PPt02_genomic.fa.NZ_GL905390.1.region017	cyclic-lactone-autoinducer
GCF_000218915.1	GCF_000218915.1_ASM21891v1_genomic.fa.NC_015690.1.region002	cyclic-lactone-autoinducer
GCF_000224945.1	GCF_000224945.1_PR_1_genomic.fa.NZ_AGBD01000169.region001	cyclic-lactone-autoinducer
GCF_000224945.1	GCF_000224945.1_PR_1_genomic.fa.NZ_AGBD01001485.region001	cyclic-lactone-autoinducer
GCF_000230915.1	GCF_000230915.1_ASM23091v1_genomic.fa.NZ_AGIP01000004.region001	cyclic-lactone-autoinducer
GCF_000235585.1	GCF_000235585.1_ASM23558v1_genomic.fa.NC_016641.1.region008	cyclic-lactone-autoinducer
GCF_000235585.1	GCF_000235585.1_ASM23558v1_genomic.fa.NC_016641.1.region011	cyclic-lactone-autoinducer
GCF_000236805.1	GCF_000236805.1_PPe03_genomic.fa.NZ_AGFX01000011.region001	cyclic-lactone-autoinducer
GCF_000236805.1	GCF_000236805.1_PPe03_genomic.fa.NZ_AGFX01000011.region002	cyclic-lactone-autoinducer
GCF_000236805.1	GCF_000236805.1_PPe03_genomic.fa.NZ_AGFX01000012.region003	cyclic-lactone-autoinducer
GCF_000236805.1	GCF_000236805.1_PPe03_genomic.fa.NZ_AGFX01000018.region002	cyclic-lactone-autoinducer
GCF_000237325.1	GCF_000237325.1_ASM23732v1_genomic.fa.NC_017542.1.region007	cyclic-lactone-autoinducer
GCF_000237325.1	GCF_000237325.1_ASM23732v1_genomic.fa.NC_017542.1.region011	cyclic-lactone-autoinducer
GCF_000237325.1	GCF_000237325.1_ASM23732v1_genomic.fa.NC_017542.1.region012	cyclic-lactone-autoinducer
GCF_000245715.1	GCF_000245715.1_ASM24571v1_genomic.fa.NZ_JH601050.1.region003	cyclic-lactone-autoinducer
GCF_000245715.1	GCF_000245715.1_ASM24571v1_genomic.fa.NZ_JH601055.1.region002	cyclic-lactone-autoinducer
GCF_000250655.1	GCF_000250655.1_ASM25065v1_genomic.fa.NC_016935.1.region002	cyclic-lactone-autoinducer
GCF_000258535.2	GCF_000258535.2_ASM25853v2_genomic.fa.NC_017672.3.region002	cyclic-lactone-autoinducer
GCF_000265445.1	GCF_000265445.1_PaePol1.0_genomic.fa.NZ_AIPP01000125.region001	cyclic-lactone-autoinducer
GCF_000265445.1	GCF_000265445.1_PaePol1.0_genomic.fa.NZ_AIPP01000129.region001	cyclic-lactone-autoinducer
GCF_000265445.1	GCF_000265445.1_PaePol1.0_genomic.fa.NZ_AIPP01000134.region001	cyclic-lactone-autoinducer
GCF_000265445.1	GCF_000265445.1_PaePol1.0_genomic.fa.NZ_AIPP01000138.region001	cyclic-lactone-autoinducer
GCF_000293805.1	GCF_000293805.1_ASM29380v1_genomic.fa.NZ_AMBZ01000003.region003	cyclic-lactone-autoinducer
GCF_000293805.1	GCF_000293805.1_ASM29380v1_genomic.fa.NZ_AMBZ01000007.region001	cyclic-lactone-autoinducer
GCF_000293805.1	GCF_000293805.1_ASM29380v1_genomic.fa.NZ_AMBZ01000011.region001	cyclic-lactone-autoinducer
GCF_000293805.1	GCF_000293805.1_ASM29380v1_genomic.fa.NZ_AMBZ01000011.region002	cyclic-lactone-autoinducer
GCF_000293805.1	GCF_000293805.1_ASM29380v1_genomic.fa.NZ_AMBZ01000012.region001	cyclic-lactone-autoinducer
GCF_000293805.1	GCF_000293805.1_ASM29380v1_genomic.fa.NZ_AMBZ01000013.region001	cyclic-lactone-autoinducer
GCF_000307675.1	GCF_000307675.1_PaenICGEB1.0_genomic.fa.NZ_AMQU01000004.region001	cyclic-lactone-autoinducer
GCF_000307675.1	GCF_000307675.1_PaenICGEB1.0_genomic.fa.NZ_AMQU01000007.region001	cyclic-lactone-autoinducer
GCF_000307675.1	GCF_000307675.1_PaenICGEB1.0_genomic.fa.NZ_AMQU01000016.region001	cyclic-lactone-autoinducer
GCF_000315235.1	GCF_000315235.1_ASM31523v1_genomic.fa.NZ_BALG01000464.region001	cyclic-lactone-autoinducer
GCF_000316035.1	GCF_000316035.1_Draft_genome_sequence_of_PAMC_26794_genomic.fa.NZ_ANHX01000011.region002	cyclic-lactone-autoinducer
GCF_000316285.1	GCF_000316285.1_Paenibacillus_sonchi_X19-5T_genomic.fa.NZ_AJTY01000524.region001	cyclic-lactone-autoinducer
GCF_000316285.1	GCF_000316285.1_Paenibacillus_sonchi_X19-5T_genomic.fa.NZ_AJTY01000964.region001	cyclic-lactone-autoinducer
GCF_000316285.1	GCF_000316285.1_Paenibacillus_sonchi_X19-5T_genomic.fa.NZ_AJTY01001016.region001	cyclic-lactone-autoinducer
GCF_000346635.1	GCF_000346635.1_Paenibacillus_A9_genomic.fa.NZ_AOIG01000022.region001	cyclic-lactone-autoinducer
GCF_000374185.1	GCF_000374185.1_ASM37418v1_genomic.fa.NZ_KB910518.1.region003	cyclic-lactone-autoinducer
GCF_000374185.1	GCF_000374185.1_ASM37418v1_genomic.fa.NZ_KB910518.1.region004	cyclic-lactone-autoinducer
GCF_000374845.1	GCF_000374845.1_ASM37484v1_genomic.fa.NZ_KB895418.1.region001	cyclic-lactone-autoinducer
GCF_000378385.1	GCF_000378385.1_ASM37838v1_genomic.fa.NZ_KB899660.1.region002	cyclic-lactone-autoinducer
GCF_000378385.1	GCF_000378385.1_ASM37838v1_genomic.fa.NZ_KB899662.1.region001	cyclic-lactone-autoinducer
GCF_000378385.1	GCF_000378385.1_ASM37838v1_genomic.fa.NZ_KB899669.1.region002	cyclic-lactone-autoinducer
GCF_000380965.1	GCF_000380965.1_ASM38096v1_genomic.fa.NZ_KB905549.1.region001	cyclic-lactone-autoinducer
GCF_000422485.1	GCF_000422485.1_ASM42248v1_genomic.fa.NZ_AULW01000045.region001	cyclic-lactone-autoinducer
GCF_000422505.1	GCF_000422505.1_ASM42250v1_genomic.fa.NZ_AULX01000012.region001	cyclic-lactone-autoinducer
GCF_000422505.1	GCF_000422505.1_ASM42250v1_genomic.fa.NZ_AULX01000023.region001	cyclic-lactone-autoinducer
GCF_000422505.1	GCF_000422505.1_ASM42250v1_genomic.fa.NZ_AULX01000027.region001	cyclic-lactone-autoinducer
GCF_000422505.1	GCF_000422505.1_ASM42250v1_genomic.fa.NZ_KE383864.1.region002	cyclic-lactone-autoinducer
GCF_000442535.1	GCF_000442535.1_CFSAN001085_1.0_genomic.fa.NZ_ATMS01000085.region001	cyclic-lactone-autoinducer
GCF_000442555.1	GCF_000442555.1_CFSAN001086_1.0_genomic.fa.NZ_ATMT01000100.region001	cyclic-lactone-autoinducer
GCF_000463565.1	GCF_000463565.1_S6_genomic.fa.NZ_ALJV01000015.region001	cyclic-lactone-autoinducer
GCF_000463565.1	GCF_000463565.1_S6_genomic.fa.NZ_ALJV01000153.region001	cyclic-lactone-autoinducer
GCF_000463565.1	GCF_000463565.1_S6_genomic.fa.NZ_ALJV01000176.region001	cyclic-lactone-autoinducer
GCF_000463565.1	GCF_000463565.1_S6_genomic.fa.NZ_ALJV01000198.region001	cyclic-lactone-autoinducer
GCF_000469945.2	GCF_000469945.2_ASM46994v2_genomic.fa.NZ_CBRA020000010.region001	cyclic-lactone-autoinducer
GCF_000469945.2	GCF_000469945.2_ASM46994v2_genomic.fa.NZ_CBRA020000020.region001	cyclic-lactone-autoinducer
GCF_000469945.2	GCF_000469945.2_ASM46994v2_genomic.fa.NZ_CBRA020000113.region001	cyclic-lactone-autoinducer
GCF_000499205.1	GCF_000499205.1_MAEPY2_1.0_genomic.fa.NZ_AWUK01000016.region001	cyclic-lactone-autoinducer
GCF_000499305.1	GCF_000499305.1_MAEPY1_1.0_genomic.fa.NZ_AWUJ01000060.region001	cyclic-lactone-autoinducer
GCF_000507205.3	GCF_000507205.3_ASM50720v2_genomic.fa.NC_023037.2.region008	cyclic-lactone-autoinducer
GCF_000507205.3	GCF_000507205.3_ASM50720v2_genomic.fa.NC_023037.2.region012	cyclic-lactone-autoinducer
GCF_000511115.1	GCF_000511115.1_ASM51111v1_genomic.fa.NZ_ADFW01000001.region001	cyclic-lactone-autoinducer
GCF_000511115.1	GCF_000511115.1_ASM51111v1_genomic.fa.NZ_ADFW01000001.region007	cyclic-lactone-autoinducer
GCF_000511115.1	GCF_000511115.1_ASM51111v1_genomic.fa.NZ_ADFW01000001.region008	cyclic-lactone-autoinducer
GCF_000511405.1	GCF_000511405.1_ASM51140v1_genomic.fa.NC_023134.1.region010	cyclic-lactone-autoinducer
GCF_000517845.1	GCF_000517845.1_ASM51784v1_genomic.fa.NZ_ASPR01000065.region001	cyclic-lactone-autoinducer
GCF_000517865.1	GCF_000517865.1_ASM51786v1_genomic.fa.NZ_ASPS01000027.region001	cyclic-lactone-autoinducer
GCF_000517865.1	GCF_000517865.1_ASM51786v1_genomic.fa.NZ_ASPS01000049.region001	cyclic-lactone-autoinducer
GCF_000517885.1	GCF_000517885.1_ASM51788v1_genomic.fa.NZ_ASPT01000006.region001	cyclic-lactone-autoinducer
GCF_000517885.1	GCF_000517885.1_ASM51788v1_genomic.fa.NZ_ASPT01000032.region001	cyclic-lactone-autoinducer
GCF_000517925.1	GCF_000517925.1_ASM51792v1_genomic.fa.NZ_ASPV01000002.region001	cyclic-lactone-autoinducer
GCF_000517945.1	GCF_000517945.1_ASM51794v1_genomic.fa.NZ_ASPW01000060.region001	cyclic-lactone-autoinducer
GCF_000517965.1	GCF_000517965.1_ASM51796v1_genomic.fa.NZ_ASPX01000080.region001	cyclic-lactone-autoinducer
GCF_000517965.1	GCF_000517965.1_ASM51796v1_genomic.fa.NZ_ASPX01000115.region001	cyclic-lactone-autoinducer
GCF_000520655.1	GCF_000520655.1_s2_genomic.fa.NZ_ASSG01000365.region001	cyclic-lactone-autoinducer
GCF_000520655.1	GCF_000520655.1_s2_genomic.fa.NZ_ASSG01000400.region001	cyclic-lactone-autoinducer
GCF_000520655.1	GCF_000520655.1_s2_genomic.fa.NZ_ASSG01000475.region001	cyclic-lactone-autoinducer
GCF_000520655.1	GCF_000520655.1_s2_genomic.fa.NZ_ASSG01000557.region001	cyclic-lactone-autoinducer
GCF_000520735.1	GCF_000520735.1_s9_genomic.fa.NZ_ASSC01000813.region001	cyclic-lactone-autoinducer
GCF_000520755.1	GCF_000520755.1_s118_genomic.fa.NZ_ASSB01000053.region001	cyclic-lactone-autoinducer
GCF_000520755.1	GCF_000520755.1_s118_genomic.fa.NZ_ASSB01000057.region001	cyclic-lactone-autoinducer
GCF_000520755.1	GCF_000520755.1_s118_genomic.fa.NZ_ASSB01000068.region001	cyclic-lactone-autoinducer
GCF_000520755.1	GCF_000520755.1_s118_genomic.fa.NZ_ASSB01000104.region001	cyclic-lactone-autoinducer
GCF_000520775.1	GCF_000520775.1_std94_genomic.fa.NZ_ASSA01000025.region001	cyclic-lactone-autoinducer
GCF_000520775.1	GCF_000520775.1_std94_genomic.fa.NZ_ASSA01000339.region001	cyclic-lactone-autoinducer
GCF_000520795.1	GCF_000520795.1_s143_genomic.fa.NZ_ASRZ01000015.region001	cyclic-lactone-autoinducer
GCF_000520795.1	GCF_000520795.1_s143_genomic.fa.NZ_ASRZ01000214.region001	cyclic-lactone-autoinducer
GCF_000520815.1	GCF_000520815.1_s149_genomic.fa.NZ_ASRY01000256.region001	cyclic-lactone-autoinducer
GCF_000520815.1	GCF_000520815.1_s149_genomic.fa.NZ_ASRY01000276.region001	cyclic-lactone-autoinducer
GCF_000520815.1	GCF_000520815.1_s149_genomic.fa.NZ_ASRY01000330.region001	cyclic-lactone-autoinducer
GCF_000520815.1	GCF_000520815.1_s149_genomic.fa.NZ_ASRY01000345.region001	cyclic-lactone-autoinducer
GCF_000597985.1	GCF_000597985.1_ASM59798v1_genomic.fa.NZ_CP006872.1.region008	cyclic-lactone-autoinducer
GCF_000597985.1	GCF_000597985.1_ASM59798v1_genomic.fa.NZ_CP006872.1.region013	cyclic-lactone-autoinducer
GCF_000598065.1	GCF_000598065.1_Brdraft1_genomic.fa.NZ_KK082149.1.region001	cyclic-lactone-autoinducer
GCF_000598085.1	GCF_000598085.1_CE1draft_genomic.fa.NZ_KK082226.1.region001	cyclic-lactone-autoinducer
GCF_000598105.1	GCF_000598105.1_MB1draft_genomic.fa.NZ_KK082353.1.region001	cyclic-lactone-autoinducer
GCF_000612225.1	GCF_000612225.1_PaeEhi1.0_genomic.fa.NZ_JFHX01000071.region002	cyclic-lactone-autoinducer
GCF_000612225.1	GCF_000612225.1_PaeEhi1.0_genomic.fa.NZ_JFHX01000111.region001	cyclic-lactone-autoinducer
GCF_000612505.1	GCF_000612505.1_ASM61250v1_genomic.fa.NZ_CP004078.1.region002	cyclic-lactone-autoinducer
GCF_000612505.1	GCF_000612505.1_ASM61250v1_genomic.fa.NZ_CP004078.1.region004	cyclic-lactone-autoinducer
GCF_000686825.1	GCF_000686825.1_ASM68682v1_genomic.fa.NZ_JMLR01000009.region002	cyclic-lactone-autoinducer
GCF_000686825.1	GCF_000686825.1_ASM68682v1_genomic.fa.NZ_KK366023.1.region001	cyclic-lactone-autoinducer
GCF_000686845.1	GCF_000686845.1_ASM68684v1_genomic.fa.NZ_JMLS01000002.region001	cyclic-lactone-autoinducer
GCF_000686865.1	GCF_000686865.1_ASM68686v1_genomic.fa.NZ_JMLT01000003.region001	cyclic-lactone-autoinducer
GCF_000714835.1	GCF_000714835.1_DSM365V1_genomic.fa.NZ_JMIQ01000006.region001	cyclic-lactone-autoinducer
GCF_000714835.1	GCF_000714835.1_DSM365V1_genomic.fa.NZ_JMIQ01000010.region002	cyclic-lactone-autoinducer
GCF_000714835.1	GCF_000714835.1_DSM365V1_genomic.fa.NZ_JMIQ01000022.region001	cyclic-lactone-autoinducer
GCF_000722545.1	GCF_000722545.1_ASM72254v1_genomic.fa.NZ_JNVM01000006.region001	cyclic-lactone-autoinducer
GCF_000722545.1	GCF_000722545.1_ASM72254v1_genomic.fa.NZ_JNVM01000010.region003	cyclic-lactone-autoinducer
GCF_000722545.1	GCF_000722545.1_ASM72254v1_genomic.fa.NZ_JNVM01000010.region004	cyclic-lactone-autoinducer
GCF_000723885.1	GCF_000723885.1_camerounensis_genomic.fa.NZ_CCDG010000035.region001	cyclic-lactone-autoinducer
GCF_000723885.1	GCF_000723885.1_camerounensis_genomic.fa.NZ_CCDG010000073.region001	cyclic-lactone-autoinducer
GCF_000735775.1	GCF_000735775.1_ASM73577v1_genomic.fa.NZ_JNCB01000001.region003	cyclic-lactone-autoinducer
GCF_000735775.1	GCF_000735775.1_ASM73577v1_genomic.fa.NZ_JNCB01000011.region005	cyclic-lactone-autoinducer
GCF_000739915.1	GCF_000739915.1_ASM73991v1_genomic.fa.NZ_BBJT01000003.region001	cyclic-lactone-autoinducer
GCF_000757885.1	GCF_000757885.1_Pwynnii072014_genomic.fa.NZ_JQCR01000003.region001	cyclic-lactone-autoinducer
GCF_000757885.1	GCF_000757885.1_Pwynnii072014_genomic.fa.NZ_JQCR01000003.region006	cyclic-lactone-autoinducer
GCF_000757885.1	GCF_000757885.1_Pwynnii072014_genomic.fa.NZ_JQCR01000003.region007	cyclic-lactone-autoinducer
GCF_000758525.1	GCF_000758525.1_ASM75852v1_genomic.fa.NZ_CP009241.1.region004	cyclic-lactone-autoinducer
GCF_000758545.1	GCF_000758545.1_ASM75854v1_genomic.fa.NZ_CP009279.1.region005	cyclic-lactone-autoinducer
GCF_000758565.1	GCF_000758565.1_ASM75856v1_genomic.fa.NZ_CP009280.1.region005	cyclic-lactone-autoinducer
GCF_000758565.1	GCF_000758565.1_ASM75856v1_genomic.fa.NZ_CP009280.1.region006	cyclic-lactone-autoinducer
GCF_000758565.1	GCF_000758565.1_ASM75856v1_genomic.fa.NZ_CP009280.1.region008	cyclic-lactone-autoinducer
GCF_000758585.1	GCF_000758585.1_ASM75858v1_genomic.fa.NZ_CP009281.1.region004	cyclic-lactone-autoinducer
GCF_000758605.1	GCF_000758605.1_ASM75860v1_genomic.fa.NZ_CP009282.1.region003	cyclic-lactone-autoinducer
GCF_000758605.1	GCF_000758605.1_ASM75860v1_genomic.fa.NZ_CP009282.1.region004	cyclic-lactone-autoinducer
GCF_000758605.1	GCF_000758605.1_ASM75860v1_genomic.fa.NZ_CP009282.1.region006	cyclic-lactone-autoinducer
GCF_000758625.1	GCF_000758625.1_ASM75862v1_genomic.fa.NZ_CP009283.1.region003	cyclic-lactone-autoinducer
GCF_000758625.1	GCF_000758625.1_ASM75862v1_genomic.fa.NZ_CP009283.1.region006	cyclic-lactone-autoinducer
GCF_000758625.1	GCF_000758625.1_ASM75862v1_genomic.fa.NZ_CP009283.1.region007	cyclic-lactone-autoinducer
GCF_000758665.1	GCF_000758665.1_ASM75866v1_genomic.fa.NZ_CP009285.1.region004	cyclic-lactone-autoinducer
GCF_000758665.1	GCF_000758665.1_ASM75866v1_genomic.fa.NZ_CP009285.1.region006	cyclic-lactone-autoinducer
GCF_000758685.1	GCF_000758685.1_ASM75868v1_genomic.fa.NZ_CP009286.1.region002	cyclic-lactone-autoinducer
GCF_000758685.1	GCF_000758685.1_ASM75868v1_genomic.fa.NZ_CP009286.1.region005	cyclic-lactone-autoinducer
GCF_000758705.1	GCF_000758705.1_ASM75870v1_genomic.fa.NZ_CP009287.1.region005	cyclic-lactone-autoinducer
GCF_000758705.1	GCF_000758705.1_ASM75870v1_genomic.fa.NZ_CP009287.1.region006	cyclic-lactone-autoinducer
GCF_000758705.1	GCF_000758705.1_ASM75870v1_genomic.fa.NZ_CP009287.1.region008	cyclic-lactone-autoinducer
GCF_000758705.1	GCF_000758705.1_ASM75870v1_genomic.fa.NZ_CP009287.1.region009	cyclic-lactone-autoinducer
GCF_000758725.1	GCF_000758725.1_ASM75872v1_genomic.fa.NZ_CP009428.1.region006	cyclic-lactone-autoinducer
GCF_000785455.1	GCF_000785455.1_ASM78545v1_genomic.fa.NZ_CP009909.1.region004	cyclic-lactone-autoinducer
GCF_000785455.1	GCF_000785455.1_ASM78545v1_genomic.fa.NZ_CP009909.1.region017	cyclic-lactone-autoinducer
GCF_000802655.2	GCF_000802655.2_ASM80265v2_genomic.fa.NZ_JUEI01000022.region001	cyclic-lactone-autoinducer
GCF_000802655.2	GCF_000802655.2_ASM80265v2_genomic.fa.NZ_JUEI01000032.region001	cyclic-lactone-autoinducer
GCF_000809185.2	GCF_000809185.2_ASM80918v2_genomic.fa.NZ_JWJJ01000001.region003	cyclic-lactone-autoinducer
GCF_000809185.2	GCF_000809185.2_ASM80918v2_genomic.fa.NZ_JWJJ01000002.region001	cyclic-lactone-autoinducer
GCF_000809185.2	GCF_000809185.2_ASM80918v2_genomic.fa.NZ_JWJJ01000002.region007	cyclic-lactone-autoinducer
GCF_000819665.1	GCF_000819665.1_ASM81966v1_genomic.fa.NZ_CP010268.1.region003	cyclic-lactone-autoinducer
GCF_000819665.1	GCF_000819665.1_ASM81966v1_genomic.fa.NZ_CP010268.1.region014	cyclic-lactone-autoinducer
GCF_000829455.1	GCF_000829455.1_ASM82945v1_genomic.fa.NZ_JXAK01000003.region001	cyclic-lactone-autoinducer
GCF_000829455.1	GCF_000829455.1_ASM82945v1_genomic.fa.NZ_JXAK01000103.region001	cyclic-lactone-autoinducer
GCF_000935845.1	GCF_000935845.1_ASM93584v1_genomic.fa.NZ_JMDX01000010.region001	cyclic-lactone-autoinducer
GCF_000943545.1	GCF_000943545.1_ASM94354v1_genomic.fa.NZ_JTHP01000004.region001	cyclic-lactone-autoinducer
GCF_000943545.1	GCF_000943545.1_ASM94354v1_genomic.fa.NZ_JTHP01000046.region001	cyclic-lactone-autoinducer
GCF_000943545.1	GCF_000943545.1_ASM94354v1_genomic.fa.NZ_JTHP01000058.region001	cyclic-lactone-autoinducer
GCF_000943545.1	GCF_000943545.1_ASM94354v1_genomic.fa.NZ_JTHP01000109.region001	cyclic-lactone-autoinducer
GCF_000949425.1	GCF_000949425.1_ASM94942v1_genomic.fa.NZ_CP010976.1.region016	cyclic-lactone-autoinducer
GCF_000955925.1	GCF_000955925.1_ASM95592v1_genomic.fa.NZ_KQ004561.1.region001	cyclic-lactone-autoinducer
GCF_000955925.1	GCF_000955925.1_ASM95592v1_genomic.fa.NZ_KQ004562.1.region002	cyclic-lactone-autoinducer
GCF_000961095.1	GCF_000961095.1_ASM96109v1_genomic.fa.NZ_CP011058.1.region001	cyclic-lactone-autoinducer
GCF_000971975.1	GCF_000971975.1_ASM97197v1_genomic.fa.NZ_LAQO01000001.region002	cyclic-lactone-autoinducer
GCF_000971975.1	GCF_000971975.1_ASM97197v1_genomic.fa.NZ_LAQO01000016.region001	cyclic-lactone-autoinducer
GCF_000971975.1	GCF_000971975.1_ASM97197v1_genomic.fa.NZ_LAQO01000030.region001	cyclic-lactone-autoinducer
GCF_000981585.1	GCF_000981585.1_SBR5_T__genomic.fa.NZ_LN831776.1.region004	cyclic-lactone-autoinducer
GCF_000981585.1	GCF_000981585.1_SBR5_T__genomic.fa.NZ_LN831776.1.region005	cyclic-lactone-autoinducer
GCF_000981585.1	GCF_000981585.1_SBR5_T__genomic.fa.NZ_LN831776.1.region006	cyclic-lactone-autoinducer
GCF_000988145.1	GCF_000988145.1_ASM98814v1_genomic.fa.NZ_LAWY01000006.region001	cyclic-lactone-autoinducer
GCF_000988145.1	GCF_000988145.1_ASM98814v1_genomic.fa.NZ_LAWY01000078.region001	cyclic-lactone-autoinducer
GCF_001012825.1	GCF_001012825.1_ASM101282v2_genomic.fa.NZ_LCZJ02000018.region001	cyclic-lactone-autoinducer
GCF_001188365.1	GCF_001188365.1_ASM118836v1_genomic.fa.NZ_JZEJ01000001.region006	cyclic-lactone-autoinducer
GCF_001272655.2	GCF_001272655.2_ASM127265v2_genomic.fa.NZ_CP011512.1.region007	cyclic-lactone-autoinducer
GCF_001272655.2	GCF_001272655.2_ASM127265v2_genomic.fa.NZ_CP011512.1.region010	cyclic-lactone-autoinducer
GCF_001272655.2	GCF_001272655.2_ASM127265v2_genomic.fa.NZ_CP011512.1.region014	cyclic-lactone-autoinducer
GCF_001277345.1	GCF_001277345.1_ASM127734v1_genomic.fa.NZ_LIUT01000001.region003	cyclic-lactone-autoinducer
GCF_001277855.1	GCF_001277855.1_ASM127785v1_genomic.fa.NZ_LIYK01000619.region001	cyclic-lactone-autoinducer
GCF_001315125.1	GCF_001315125.1_ASM131512v1_genomic.fa.NZ_BAZT01000005.region001	cyclic-lactone-autoinducer
GCF_001315125.1	GCF_001315125.1_ASM131512v1_genomic.fa.NZ_BAZT01000038.region001	cyclic-lactone-autoinducer
GCF_001368795.1	GCF_001368795.1_Paenibacillus_reamassiliensis_genomic.fa.NZ_LN831198.1.region003	cyclic-lactone-autoinducer
GCF_001368795.1	GCF_001368795.1_Paenibacillus_reamassiliensis_genomic.fa.NZ_LN831200.1.region001	cyclic-lactone-autoinducer
GCF_001399685.1	GCF_001399685.1_ASM139968v1_genomic.fa.NZ_JTHN01000024.region001	cyclic-lactone-autoinducer
GCF_001399685.1	GCF_001399685.1_ASM139968v1_genomic.fa.NZ_JTHN01000029.region001	cyclic-lactone-autoinducer
GCF_001399685.1	GCF_001399685.1_ASM139968v1_genomic.fa.NZ_JTHN01000046.region001	cyclic-lactone-autoinducer
GCF_001403875.1	GCF_001403875.1_Paenibacillus_ihumii_genomic.fa.NZ_LN884299.1.region003	cyclic-lactone-autoinducer
GCF_001422685.1	GCF_001422685.1_Leaf72_genomic.fa.NZ_LMLV01000031.region003	cyclic-lactone-autoinducer
GCF_001422685.1	GCF_001422685.1_Leaf72_genomic.fa.NZ_LMLV01000034.region001	cyclic-lactone-autoinducer
GCF_001447315.1	GCF_001447315.1_ASM144731v1_genomic.fa.NZ_CP013203.1.region002	cyclic-lactone-autoinducer
GCF_001447315.1	GCF_001447315.1_ASM144731v1_genomic.fa.NZ_CP013205.1.region002	cyclic-lactone-autoinducer
GCF_001465255.1	GCF_001465255.1_ASM146525v1_genomic.fa.NZ_CP013652.1.region002	cyclic-lactone-autoinducer
GCF_001465275.1	GCF_001465275.1_ASM146527v1_genomic.fa.NZ_CP013653.1.region002	cyclic-lactone-autoinducer
GCF_001477135.1	GCF_001477135.1_ASM147713v1_genomic.fa.NZ_LDRX01000030.region001	cyclic-lactone-autoinducer
GCF_001477135.1	GCF_001477135.1_ASM147713v1_genomic.fa.NZ_LDRX01000038.region001	cyclic-lactone-autoinducer
GCF_001481575.1	GCF_001481575.1_ASM148157v1_genomic.fa.NZ_LNZF01000001.region006	cyclic-lactone-autoinducer
GCF_001481575.1	GCF_001481575.1_ASM148157v1_genomic.fa.NZ_LNZF01000005.region001	cyclic-lactone-autoinducer
GCF_001481575.1	GCF_001481575.1_ASM148157v1_genomic.fa.NZ_LNZF01000006.region003	cyclic-lactone-autoinducer
GCF_001517085.1	GCF_001517085.1_ASM151708v1_genomic.fa.NZ_LRAC01000030.region001	cyclic-lactone-autoinducer
GCF_001517085.1	GCF_001517085.1_ASM151708v1_genomic.fa.NZ_LRAC01000120.region002	cyclic-lactone-autoinducer
GCF_001517085.1	GCF_001517085.1_ASM151708v1_genomic.fa.NZ_LRAC01000134.region001	cyclic-lactone-autoinducer
GCF_001541095.1	GCF_001541095.1_ASM154109v1_genomic.fa.NZ_LMXH01000001.region002	cyclic-lactone-autoinducer
GCF_001541095.1	GCF_001541095.1_ASM154109v1_genomic.fa.NZ_LMXH01000002.region003	cyclic-lactone-autoinducer
GCF_001546055.1	GCF_001546055.1_ASM154605v1_genomic.fa.NZ_LIPY01000103.region001	cyclic-lactone-autoinducer
GCF_001546055.1	GCF_001546055.1_ASM154605v1_genomic.fa.NZ_LIPY01000123.region002	cyclic-lactone-autoinducer
GCF_001546065.1	GCF_001546065.1_ASM154606v1_genomic.fa.NZ_LIRB01000099.region001	cyclic-lactone-autoinducer
GCF_001546065.1	GCF_001546065.1_ASM154606v1_genomic.fa.NZ_LIRB01000133.region001	cyclic-lactone-autoinducer
GCF_001546065.1	GCF_001546065.1_ASM154606v1_genomic.fa.NZ_LIRB01000137.region001	cyclic-lactone-autoinducer
GCF_001593085.1	GCF_001593085.1_ASM159308v1_genomic.fa.NZ_LTYJ01000001.region001	cyclic-lactone-autoinducer
GCF_001593085.1	GCF_001593085.1_ASM159308v1_genomic.fa.NZ_LTYJ01000037.region002	cyclic-lactone-autoinducer
GCF_001619725.1	GCF_001619725.1_ASM161972v1_genomic.fa.NZ_LQRA01000024.region001	cyclic-lactone-autoinducer
GCF_001619725.1	GCF_001619725.1_ASM161972v1_genomic.fa.NZ_LQRA01000047.region001	cyclic-lactone-autoinducer
GCF_001619725.1	GCF_001619725.1_ASM161972v1_genomic.fa.NZ_LQRA01000052.region004	cyclic-lactone-autoinducer
GCF_001619755.1	GCF_001619755.1_ASM161975v1_genomic.fa.NZ_LQQX01000046.region001	cyclic-lactone-autoinducer
GCF_001619755.1	GCF_001619755.1_ASM161975v1_genomic.fa.NZ_LQQX01000097.region002	cyclic-lactone-autoinducer
GCF_001619755.1	GCF_001619755.1_ASM161975v1_genomic.fa.NZ_LQQX01000159.region001	cyclic-lactone-autoinducer
GCF_001636635.1	GCF_001636635.1_ASM163663v1_genomic.fa.NZ_LGRP01000001.region001	cyclic-lactone-autoinducer
GCF_001637165.1	GCF_001637165.1_ASM163716v1_genomic.fa.NZ_LVJF01000001.region002	cyclic-lactone-autoinducer
GCF_001637335.1	GCF_001637335.1_ASM163733v1_genomic.fa.NZ_LSFN01000014.region001	cyclic-lactone-autoinducer
GCF_001644605.1	GCF_001644605.1_ASM164460v1_genomic.fa.NZ_CP011388.1.region001	cyclic-lactone-autoinducer
GCF_001644605.1	GCF_001644605.1_ASM164460v1_genomic.fa.NZ_CP011388.1.region004	cyclic-lactone-autoinducer
GCF_001662815.1	GCF_001662815.1_ASM166281v1_genomic.fa.NZ_LZEL01000038.region005	cyclic-lactone-autoinducer
GCF_001662815.1	GCF_001662815.1_ASM166281v1_genomic.fa.NZ_LZEL01000059.region001	cyclic-lactone-autoinducer
GCF_001662815.1	GCF_001662815.1_ASM166281v1_genomic.fa.NZ_LZEL01000090.region002	cyclic-lactone-autoinducer
GCF_001662815.1	GCF_001662815.1_ASM166281v1_genomic.fa.NZ_LZEL01000103.region003	cyclic-lactone-autoinducer
GCF_001662815.1	GCF_001662815.1_ASM166281v1_genomic.fa.NZ_LZEL01000103.region004	cyclic-lactone-autoinducer
GCF_001663585.1	GCF_001663585.1_ASM166358v1_genomic.fa.NZ_LZCE01000001.region001	cyclic-lactone-autoinducer
GCF_001663585.1	GCF_001663585.1_ASM166358v1_genomic.fa.NZ_LZCE01000024.region002	cyclic-lactone-autoinducer
GCF_001663585.1	GCF_001663585.1_ASM166358v1_genomic.fa.NZ_LZCE01000074.region001	cyclic-lactone-autoinducer
GCF_001680695.1	GCF_001680695.1_ASM168069v1_genomic.fa.NZ_MAIS01000003.region001	cyclic-lactone-autoinducer
GCF_001705305.1	GCF_001705305.1_ASM170530v1_genomic.fa.NZ_MCBP01000001.region002	cyclic-lactone-autoinducer
GCF_001705305.1	GCF_001705305.1_ASM170530v1_genomic.fa.NZ_MCBP01000004.region001	cyclic-lactone-autoinducer
GCF_001705305.1	GCF_001705305.1_ASM170530v1_genomic.fa.NZ_MCBP01000004.region002	cyclic-lactone-autoinducer
GCF_001705305.1	GCF_001705305.1_ASM170530v1_genomic.fa.NZ_MCBP01000023.region001	cyclic-lactone-autoinducer
GCF_001707685.1	GCF_001707685.1_ASM170768v1_genomic.fa.NZ_LYND01000129.region001	cyclic-lactone-autoinducer
GCF_001707685.1	GCF_001707685.1_ASM170768v1_genomic.fa.NZ_LYND01000135.region001	cyclic-lactone-autoinducer
GCF_001707685.1	GCF_001707685.1_ASM170768v1_genomic.fa.NZ_LYND01000140.region002	cyclic-lactone-autoinducer
GCF_001707685.1	GCF_001707685.1_ASM170768v1_genomic.fa.NZ_LYND01000206.region001	cyclic-lactone-autoinducer
GCF_001709075.1	GCF_001709075.1_ASM170907v1_genomic.fa.NZ_LYMX01000111.region002	cyclic-lactone-autoinducer
GCF_001709075.1	GCF_001709075.1_ASM170907v1_genomic.fa.NZ_LYMX01000122.region001	cyclic-lactone-autoinducer
GCF_001709075.1	GCF_001709075.1_ASM170907v1_genomic.fa.NZ_LYMX01000188.region001	cyclic-lactone-autoinducer
GCF_001709135.1	GCF_001709135.1_ASM170913v1_genomic.fa.NZ_LYMY01000137.region001	cyclic-lactone-autoinducer
GCF_001709135.1	GCF_001709135.1_ASM170913v1_genomic.fa.NZ_LYMY01000159.region001	cyclic-lactone-autoinducer
GCF_001719045.1	GCF_001719045.1_ASM171904v1_genomic.fa.NZ_CP015423.1.region002	cyclic-lactone-autoinducer
GCF_001719045.1	GCF_001719045.1_ASM171904v1_genomic.fa.NZ_CP015423.1.region003	cyclic-lactone-autoinducer
GCF_001719045.1	GCF_001719045.1_ASM171904v1_genomic.fa.NZ_CP015423.1.region014	cyclic-lactone-autoinducer
GCF_001857945.1	GCF_001857945.1_ASM185794v1_genomic.fa.NZ_CP017770.1.region002	cyclic-lactone-autoinducer
GCF_001874405.2	GCF_001874405.2_ASM187440v3_genomic.fa.NZ_CP017967.2.region010	cyclic-lactone-autoinducer
GCF_001874405.2	GCF_001874405.2_ASM187440v3_genomic.fa.NZ_CP017967.2.region013	cyclic-lactone-autoinducer
GCF_001874425.3	GCF_001874425.3_ASM187442v3_genomic.fa.NZ_CP017968.3.region004	cyclic-lactone-autoinducer
GCF_001874425.3	GCF_001874425.3_ASM187442v3_genomic.fa.NZ_CP017968.3.region010	cyclic-lactone-autoinducer
GCF_001874425.3	GCF_001874425.3_ASM187442v3_genomic.fa.NZ_CP017968.3.region015	cyclic-lactone-autoinducer
GCF_001874425.3	GCF_001874425.3_ASM187442v3_genomic.fa.NZ_CP017968.3.region016	cyclic-lactone-autoinducer
GCF_001894745.1	GCF_001894745.1_ASM189474v1_genomic.fa.NZ_BBYF01000002.region001	cyclic-lactone-autoinducer
GCF_001894745.1	GCF_001894745.1_ASM189474v1_genomic.fa.NZ_BBYF01000003.region002	cyclic-lactone-autoinducer
GCF_001909045.1	GCF_001909045.1_ASM190904v1_genomic.fa.NZ_LVWH01000035.region001	cyclic-lactone-autoinducer
GCF_001909045.1	GCF_001909045.1_ASM190904v1_genomic.fa.NZ_LVWH01000081.region001	cyclic-lactone-autoinducer
GCF_001909055.1	GCF_001909055.1_ASM190905v1_genomic.fa.NZ_LVWI01000091.region001	cyclic-lactone-autoinducer
GCF_001909085.1	GCF_001909085.1_ASM190908v1_genomic.fa.NZ_LVYY01000009.region001	cyclic-lactone-autoinducer
GCF_001909085.1	GCF_001909085.1_ASM190908v1_genomic.fa.NZ_LVYY01000012.region001	cyclic-lactone-autoinducer
GCF_001909095.1	GCF_001909095.1_ASM190909v1_genomic.fa.NZ_LVYZ01000028.region001	cyclic-lactone-autoinducer
GCF_001909095.1	GCF_001909095.1_ASM190909v1_genomic.fa.NZ_LVYZ01000040.region001	cyclic-lactone-autoinducer
GCF_001909095.1	GCF_001909095.1_ASM190909v1_genomic.fa.NZ_LVYZ01000044.region001	cyclic-lactone-autoinducer
GCF_001909095.1	GCF_001909095.1_ASM190909v1_genomic.fa.NZ_LVYZ01000051.region001	cyclic-lactone-autoinducer
GCF_001922145.1	GCF_001922145.1_ASM192214v1_genomic.fa.NZ_CP011420.1.region008	cyclic-lactone-autoinducer
GCF_001922145.1	GCF_001922145.1_ASM192214v1_genomic.fa.NZ_CP011420.1.region012	cyclic-lactone-autoinducer
GCF_001922145.1	GCF_001922145.1_ASM192214v1_genomic.fa.NZ_CP011420.1.region013	cyclic-lactone-autoinducer
GCF_001954285.1	GCF_001954285.1_ASM195428v1_genomic.fa.NZ_MKQM01000081.region001	cyclic-lactone-autoinducer
GCF_001954285.1	GCF_001954285.1_ASM195428v1_genomic.fa.NZ_MKQM01000089.region001	cyclic-lactone-autoinducer
GCF_001954295.1	GCF_001954295.1_ASM195429v1_genomic.fa.NZ_MKQN01000084.region001	cyclic-lactone-autoinducer
GCF_001954345.1	GCF_001954345.1_ASM195434v1_genomic.fa.NZ_MKQK01000046.region001	cyclic-lactone-autoinducer
GCF_001954365.1	GCF_001954365.1_ASM195436v1_genomic.fa.NZ_MKQP01000056.region001	cyclic-lactone-autoinducer
GCF_001954375.1	GCF_001954375.1_ASM195437v1_genomic.fa.NZ_MKQL01000044.region001	cyclic-lactone-autoinducer
GCF_001954415.1	GCF_001954415.1_ASM195441v1_genomic.fa.NZ_MPTB01000023.region001	cyclic-lactone-autoinducer
GCF_001954425.1	GCF_001954425.1_ASM195442v1_genomic.fa.NZ_MPTC01000054.region001	cyclic-lactone-autoinducer
GCF_001954455.1	GCF_001954455.1_ASM195445v1_genomic.fa.NZ_MPTE01000004.region001	cyclic-lactone-autoinducer
GCF_001954495.1	GCF_001954495.1_ASM195449v1_genomic.fa.NZ_MPTF01000011.region001	cyclic-lactone-autoinducer
GCF_001954505.1	GCF_001954505.1_ASM195450v1_genomic.fa.NZ_MPTG01000004.region001	cyclic-lactone-autoinducer
GCF_001954515.1	GCF_001954515.1_ASM195451v1_genomic.fa.NZ_MPTI01000001.region002	cyclic-lactone-autoinducer
GCF_001954515.1	GCF_001954515.1_ASM195451v1_genomic.fa.NZ_MPTI01000013.region001	cyclic-lactone-autoinducer
GCF_001954535.1	GCF_001954535.1_ASM195453v1_genomic.fa.NZ_MPTJ01000028.region001	cyclic-lactone-autoinducer
GCF_001954575.1	GCF_001954575.1_ASM195457v1_genomic.fa.NZ_MPTH01000025.region001	cyclic-lactone-autoinducer
GCF_001954575.1	GCF_001954575.1_ASM195457v1_genomic.fa.NZ_MPTH01000067.region001	cyclic-lactone-autoinducer
GCF_001954585.1	GCF_001954585.1_ASM195458v1_genomic.fa.NZ_MPTM01000004.region001	cyclic-lactone-autoinducer
GCF_001954595.1	GCF_001954595.1_ASM195459v1_genomic.fa.NZ_MPTN01000010.region001	cyclic-lactone-autoinducer
GCF_001954595.1	GCF_001954595.1_ASM195459v1_genomic.fa.NZ_MPTN01000050.region001	cyclic-lactone-autoinducer
GCF_001954595.1	GCF_001954595.1_ASM195459v1_genomic.fa.NZ_MPTN01000056.region001	cyclic-lactone-autoinducer
GCF_001954655.1	GCF_001954655.1_ASM195465v1_genomic.fa.NZ_MPTP01000007.region001	cyclic-lactone-autoinducer
GCF_001954665.1	GCF_001954665.1_ASM195466v1_genomic.fa.NZ_MPTK01000021.region001	cyclic-lactone-autoinducer
GCF_001954675.1	GCF_001954675.1_ASM195467v1_genomic.fa.NZ_MPTL01000002.region001	cyclic-lactone-autoinducer
GCF_001955495.1	GCF_001955495.1_ASM195549v1_genomic.fa.NZ_MPVM01000011.region001	cyclic-lactone-autoinducer
GCF_001955535.1	GCF_001955535.1_ASM195553v1_genomic.fa.NZ_MPVN01000001.region002	cyclic-lactone-autoinducer
GCF_001955535.1	GCF_001955535.1_ASM195553v1_genomic.fa.NZ_MPVN01000001.region003	cyclic-lactone-autoinducer
GCF_001955545.1	GCF_001955545.1_ASM195554v1_genomic.fa.NZ_MPTW01000005.region001	cyclic-lactone-autoinducer
GCF_001955555.1	GCF_001955555.1_ASM195555v1_genomic.fa.NZ_MPVO01000002.region001	cyclic-lactone-autoinducer
GCF_001955595.1	GCF_001955595.1_ASM195559v1_genomic.fa.NZ_MPVP01000114.region001	cyclic-lactone-autoinducer
GCF_001955595.1	GCF_001955595.1_ASM195559v1_genomic.fa.NZ_MPVP01000554.region001	cyclic-lactone-autoinducer
GCF_001955595.1	GCF_001955595.1_ASM195559v1_genomic.fa.NZ_MPVP01000730.region001	cyclic-lactone-autoinducer
GCF_001955755.1	GCF_001955755.1_ASM195575v1_genomic.fa.NZ_MPTR01000006.region001	cyclic-lactone-autoinducer
GCF_001955765.1	GCF_001955765.1_ASM195576v1_genomic.fa.NZ_MPTQ01000006.region001	cyclic-lactone-autoinducer
GCF_001955775.1	GCF_001955775.1_ASM195577v1_genomic.fa.NZ_MPTS01000004.region001	cyclic-lactone-autoinducer
GCF_001955835.1	GCF_001955835.1_ASM195583v1_genomic.fa.NZ_MPTU01000005.region001	cyclic-lactone-autoinducer
GCF_001955835.1	GCF_001955835.1_ASM195583v1_genomic.fa.NZ_MPTU01000010.region001	cyclic-lactone-autoinducer
GCF_001955865.1	GCF_001955865.1_ASM195586v1_genomic.fa.NZ_MRTT01000001.region001	cyclic-lactone-autoinducer
GCF_001955865.1	GCF_001955865.1_ASM195586v1_genomic.fa.NZ_MRTT01000013.region001	cyclic-lactone-autoinducer
GCF_001955925.1	GCF_001955925.1_ASM195592v1_genomic.fa.NZ_MRTX01000003.region001	cyclic-lactone-autoinducer
GCF_001955925.1	GCF_001955925.1_ASM195592v1_genomic.fa.NZ_MRTX01000004.region001	cyclic-lactone-autoinducer
GCF_001955975.1	GCF_001955975.1_ASM195597v1_genomic.fa.NZ_MRTF01000001.region001	cyclic-lactone-autoinducer
GCF_001956035.1	GCF_001956035.1_ASM195603v1_genomic.fa.NZ_MRTI01000001.region001	cyclic-lactone-autoinducer
GCF_001956035.1	GCF_001956035.1_ASM195603v1_genomic.fa.NZ_MRTI01000004.region001	cyclic-lactone-autoinducer
GCF_001956045.1	GCF_001956045.1_ASM195604v1_genomic.fa.NZ_MRTH01000003.region001	cyclic-lactone-autoinducer
GCF_001956045.1	GCF_001956045.1_ASM195604v1_genomic.fa.NZ_MRTH01000077.region001	cyclic-lactone-autoinducer
GCF_001956055.1	GCF_001956055.1_ASM195605v1_genomic.fa.NZ_MRTJ01000001.region003	cyclic-lactone-autoinducer
GCF_001956055.1	GCF_001956055.1_ASM195605v1_genomic.fa.NZ_MRTJ01000012.region001	cyclic-lactone-autoinducer
GCF_001956105.1	GCF_001956105.1_ASM195610v1_genomic.fa.NZ_MRTL01000002.region001	cyclic-lactone-autoinducer
GCF_001956105.1	GCF_001956105.1_ASM195610v1_genomic.fa.NZ_MRTL01000011.region001	cyclic-lactone-autoinducer
GCF_001956105.1	GCF_001956105.1_ASM195610v1_genomic.fa.NZ_MRTL01000012.region001	cyclic-lactone-autoinducer
GCF_001956115.1	GCF_001956115.1_ASM195611v1_genomic.fa.NZ_MRTM01000002.region001	cyclic-lactone-autoinducer
GCF_001956115.1	GCF_001956115.1_ASM195611v1_genomic.fa.NZ_MRTM01000010.region001	cyclic-lactone-autoinducer
GCF_001956155.1	GCF_001956155.1_ASM195615v1_genomic.fa.NZ_MRTN01000001.region003	cyclic-lactone-autoinducer
GCF_001956155.1	GCF_001956155.1_ASM195615v1_genomic.fa.NZ_MRTN01000001.region007	cyclic-lactone-autoinducer
GCF_001956155.1	GCF_001956155.1_ASM195615v1_genomic.fa.NZ_MRTN01000007.region001	cyclic-lactone-autoinducer
GCF_001956185.1	GCF_001956185.1_ASM195618v1_genomic.fa.NZ_MRTP01000006.region001	cyclic-lactone-autoinducer
GCF_001956225.1	GCF_001956225.1_ASM195622v1_genomic.fa.NZ_MRTU01000001.region001	cyclic-lactone-autoinducer
GCF_001956225.1	GCF_001956225.1_ASM195622v1_genomic.fa.NZ_MRTU01000012.region001	cyclic-lactone-autoinducer
GCF_001956235.1	GCF_001956235.1_ASM195623v1_genomic.fa.NZ_MRTV01000001.region001	cyclic-lactone-autoinducer
GCF_001956235.1	GCF_001956235.1_ASM195623v1_genomic.fa.NZ_MRTV01000002.region001	cyclic-lactone-autoinducer
GCF_001956235.1	GCF_001956235.1_ASM195623v1_genomic.fa.NZ_MRTV01000020.region001	cyclic-lactone-autoinducer
GCF_001957005.1	GCF_001957005.1_ASM195700v1_genomic.fa.NZ_MRTY01000001.region001	cyclic-lactone-autoinducer
GCF_001957005.1	GCF_001957005.1_ASM195700v1_genomic.fa.NZ_MRTY01000011.region001	cyclic-lactone-autoinducer
GCF_001957005.1	GCF_001957005.1_ASM195700v1_genomic.fa.NZ_MRTY01000028.region001	cyclic-lactone-autoinducer
GCF_001996445.1	GCF_001996445.1_ASM199644v1_genomic.fa.NZ_MRVI01000001.region001	cyclic-lactone-autoinducer
GCF_002003265.1	GCF_002003265.1_ASM200326v1_genomic.fa.NZ_CP019687.1.region003	cyclic-lactone-autoinducer
GCF_002003265.1	GCF_002003265.1_ASM200326v1_genomic.fa.NZ_CP019687.1.region010	cyclic-lactone-autoinducer
GCF_002003265.1	GCF_002003265.1_ASM200326v1_genomic.fa.NZ_CP019687.1.region011	cyclic-lactone-autoinducer
GCF_002007765.1	GCF_002007765.1_ASM200776v1_genomic.fa.NZ_CP019794.1.region015	cyclic-lactone-autoinducer
GCF_002021565.1	GCF_002021565.1_ASM202156v1_genomic.fa.NZ_MSZX01000020.region001	cyclic-lactone-autoinducer
GCF_002027705.1	GCF_002027705.1_ASM202770v1_genomic.fa.NZ_MBTG01000001.region001	cyclic-lactone-autoinducer
GCF_002027705.1	GCF_002027705.1_ASM202770v1_genomic.fa.NZ_MBTG01000056.region001	cyclic-lactone-autoinducer
GCF_002042965.1	GCF_002042965.1_ASM204296v1_genomic.fa.NZ_MZNT01000001.region001	cyclic-lactone-autoinducer
GCF_002042965.1	GCF_002042965.1_ASM204296v1_genomic.fa.NZ_MZNT01000025.region001	cyclic-lactone-autoinducer
GCF_002043025.1	GCF_002043025.1_ASM204302v1_genomic.fa.NZ_CP020327.1.region001	cyclic-lactone-autoinducer
GCF_002082155.1	GCF_002082155.1_ASM208215v1_genomic.fa.NZ_CP020557.1.region014	cyclic-lactone-autoinducer
GCF_002192415.1	GCF_002192415.1_ASM219241v1_genomic.fa.NZ_CP021780.1.region004	cyclic-lactone-autoinducer
GCF_002192415.1	GCF_002192415.1_ASM219241v1_genomic.fa.NZ_CP021780.1.region005	cyclic-lactone-autoinducer
GCF_002192415.1	GCF_002192415.1_ASM219241v1_genomic.fa.NZ_CP021780.1.region006	cyclic-lactone-autoinducer
GCF_002192415.1	GCF_002192415.1_ASM219241v1_genomic.fa.NZ_CP021780.1.region009	cyclic-lactone-autoinducer
GCF_002192415.1	GCF_002192415.1_ASM219241v1_genomic.fa.NZ_CP021780.1.region010	cyclic-lactone-autoinducer
GCF_002220865.2	GCF_002220865.2_ASM222086v2_genomic.fa.NZ_NHRJ02000004.region001	cyclic-lactone-autoinducer
GCF_002224835.1	GCF_002224835.1_ASM222483v1_genomic.fa.NZ_MBRK01000001.region008	cyclic-lactone-autoinducer
GCF_002233675.1	GCF_002233675.1_ASM223367v1_genomic.fa.NZ_NMUQ01000002.region003	cyclic-lactone-autoinducer
GCF_002240415.1	GCF_002240415.1_ASM224041v1_genomic.fa.NZ_CP020028.1.region004	cyclic-lactone-autoinducer
GCF_002240415.1	GCF_002240415.1_ASM224041v1_genomic.fa.NZ_CP020028.1.region009	cyclic-lactone-autoinducer
GCF_002243345.2	GCF_002243345.2_ASM224334v3_genomic.fa.NZ_CP022655.2.region002	cyclic-lactone-autoinducer
GCF_002243345.2	GCF_002243345.2_ASM224334v3_genomic.fa.NZ_CP022655.2.region005	cyclic-lactone-autoinducer
GCF_002243345.2	GCF_002243345.2_ASM224334v3_genomic.fa.NZ_CP022655.2.region006	cyclic-lactone-autoinducer
GCF_002257645.1	GCF_002257645.1_ASM225764v1_genomic.fa.NZ_NQMO01000001.region001	cyclic-lactone-autoinducer
GCF_002257645.1	GCF_002257645.1_ASM225764v1_genomic.fa.NZ_NQMO01000006.region001	cyclic-lactone-autoinducer
GCF_002264385.1	GCF_002264385.1_ASM226438v1_genomic.fa.NZ_NFUX01000023.region001	cyclic-lactone-autoinducer
GCF_002264385.1	GCF_002264385.1_ASM226438v1_genomic.fa.NZ_NFUX01000069.region001	cyclic-lactone-autoinducer
GCF_002264395.1	GCF_002264395.1_ASM226439v1_genomic.fa.NZ_NFVA01000017.region001	cyclic-lactone-autoinducer
GCF_002264395.1	GCF_002264395.1_ASM226439v1_genomic.fa.NZ_NFVA01000101.region001	cyclic-lactone-autoinducer
GCF_002272015.1	GCF_002272015.1_assembly-7537-G1_v1_genomic.fa.NZ_NPBY01000006.region001	cyclic-lactone-autoinducer
GCF_002272715.1	GCF_002272715.1_assembly-7516_v1_genomic.fa.NZ_NPBI01000009.region001	cyclic-lactone-autoinducer
GCF_002276395.1	GCF_002276395.1_ASM227639v1_genomic.fa.NZ_NQLZ01000005.region001	cyclic-lactone-autoinducer
GCF_002407025.1	GCF_002407025.1_ASM240702v1_genomic.fa.NZ_NXFP01000001.region001	cyclic-lactone-autoinducer
GCF_002573715.1	GCF_002573715.1_ASM257371v1_genomic.fa.NZ_PDHM01000012.region001	cyclic-lactone-autoinducer
GCF_002741035.1	GCF_002741035.1_ASM274103v1_genomic.fa.NZ_CP016808.1.region007	cyclic-lactone-autoinducer
GCF_002741055.1	GCF_002741055.1_ASM274105v1_genomic.fa.NZ_CP016809.1.region002	cyclic-lactone-autoinducer
GCF_002750415.1	GCF_002750415.1_ASM275041v1_genomic.fa.NZ_PEII01000005.region001	cyclic-lactone-autoinducer
GCF_002750415.1	GCF_002750415.1_ASM275041v1_genomic.fa.NZ_PEII01000007.region002	cyclic-lactone-autoinducer
GCF_002803325.1	GCF_002803325.1_ASM280332v1_genomic.fa.NZ_MKZM01000008.region001	cyclic-lactone-autoinducer
GCF_002864175.1	GCF_002864175.1_ASM286417v1_genomic.fa.NZ_NFEZ01000004.region001	cyclic-lactone-autoinducer
GCF_002872435.1	GCF_002872435.1_ASM287243v1_genomic.fa.NZ_CP025696.1.region010	cyclic-lactone-autoinducer
GCF_002872435.1	GCF_002872435.1_ASM287243v1_genomic.fa.NZ_CP025696.1.region014	cyclic-lactone-autoinducer
GCF_002872435.1	GCF_002872435.1_ASM287243v1_genomic.fa.NZ_CP025696.1.region016	cyclic-lactone-autoinducer
GCF_002893885.1	GCF_002893885.1_ASM289388v1_genomic.fa.NZ_CP025957.1.region009	cyclic-lactone-autoinducer
GCF_002893885.1	GCF_002893885.1_ASM289388v1_genomic.fa.NZ_CP025957.1.region014	cyclic-lactone-autoinducer
GCF_002894905.1	GCF_002894905.1_F4_genomic.fa.NZ_POVS01000008.region002	cyclic-lactone-autoinducer
GCF_002894905.1	GCF_002894905.1_F4_genomic.fa.NZ_POVS01000009.region001	cyclic-lactone-autoinducer
GCF_002894905.1	GCF_002894905.1_F4_genomic.fa.NZ_POVS01000015.region001	cyclic-lactone-autoinducer
GCF_002894905.1	GCF_002894905.1_F4_genomic.fa.NZ_POVS01000015.region002	cyclic-lactone-autoinducer
GCF_002894925.1	GCF_002894925.1_KCCM_40454_genomic.fa.NZ_POVT01000009.region002	cyclic-lactone-autoinducer
GCF_002894925.1	GCF_002894925.1_KCCM_40454_genomic.fa.NZ_POVT01000011.region001	cyclic-lactone-autoinducer
GCF_002894925.1	GCF_002894925.1_KCCM_40454_genomic.fa.NZ_POVT01000017.region005	cyclic-lactone-autoinducer
GCF_002916985.1	GCF_002916985.1_ASM291698v1_genomic.fa.NZ_NOLA01000001.region001	cyclic-lactone-autoinducer
GCF_002916985.1	GCF_002916985.1_ASM291698v1_genomic.fa.NZ_NOLA01000003.region001	cyclic-lactone-autoinducer
GCF_002916985.1	GCF_002916985.1_ASM291698v1_genomic.fa.NZ_NOLA01000014.region001	cyclic-lactone-autoinducer
GCF_002937395.1	GCF_002937395.1_ASM293739v1_genomic.fa.NZ_PTJM01000045.region001	cyclic-lactone-autoinducer
GCF_002937395.1	GCF_002937395.1_ASM293739v1_genomic.fa.NZ_PTJM01000045.region003	cyclic-lactone-autoinducer
GCF_002937395.1	GCF_002937395.1_ASM293739v1_genomic.fa.NZ_PTJM01000056.region002	cyclic-lactone-autoinducer
GCF_002951875.1	GCF_002951875.1_ASM295187v1_genomic.fa.NZ_CP019651.1.region004	cyclic-lactone-autoinducer
GCF_002951875.1	GCF_002951875.1_ASM295187v1_genomic.fa.NZ_CP019651.1.region005	cyclic-lactone-autoinducer
GCF_002951875.1	GCF_002951875.1_ASM295187v1_genomic.fa.NZ_CP019651.1.region011	cyclic-lactone-autoinducer
GCF_002951895.1	GCF_002951895.1_ASM295189v1_genomic.fa.NZ_CP019652.1.region010	cyclic-lactone-autoinducer
GCF_002951915.1	GCF_002951915.1_ASM295191v1_genomic.fa.NZ_CP019655.1.region004	cyclic-lactone-autoinducer
GCF_002968895.1	GCF_002968895.1_ASM296889v1_genomic.fa.NZ_PCZT01000024.region001	cyclic-lactone-autoinducer
GCF_003033945.1	GCF_003033945.1_ASM303394v1_genomic.fa.NZ_CP028366.1.region005	cyclic-lactone-autoinducer
GCF_003033945.1	GCF_003033945.1_ASM303394v1_genomic.fa.NZ_CP028366.1.region013	cyclic-lactone-autoinducer
GCF_003052505.1	GCF_003052505.1_ASM305250v1_genomic.fa.NZ_QAOE01000001.region002	cyclic-lactone-autoinducer
GCF_003052505.1	GCF_003052505.1_ASM305250v1_genomic.fa.NZ_QAOE01000004.region001	cyclic-lactone-autoinducer
GCF_003052505.1	GCF_003052505.1_ASM305250v1_genomic.fa.NZ_QAOE01000012.region002	cyclic-lactone-autoinducer
GCF_003057575.1	GCF_003057575.1_ASM305757v1_genomic.fa.NZ_PYHP01000005.region001	cyclic-lactone-autoinducer
GCF_003057575.1	GCF_003057575.1_ASM305757v1_genomic.fa.NZ_PYHP01000022.region001	cyclic-lactone-autoinducer
GCF_003182255.1	GCF_003182255.1_ASM318225v1_genomic.fa.NZ_QGTQ01000037.region001	cyclic-lactone-autoinducer
GCF_003182535.1	GCF_003182535.1_ASM318253v1_genomic.fa.NZ_QGTZ01000009.region002	cyclic-lactone-autoinducer
GCF_003184205.1	GCF_003184205.1_ASM318420v1_genomic.fa.NZ_CP020866.1.region005	cyclic-lactone-autoinducer
GCF_003184205.1	GCF_003184205.1_ASM318420v1_genomic.fa.NZ_CP020866.1.region013	cyclic-lactone-autoinducer
GCF_003201335.1	GCF_003201335.1_ASM320133v1_genomic.fa.NZ_QICW01000008.region002	cyclic-lactone-autoinducer
GCF_003217495.1	GCF_003217495.1_ASM321749v1_genomic.fa.NZ_QJSW01000001.region002	cyclic-lactone-autoinducer
GCF_003217495.1	GCF_003217495.1_ASM321749v1_genomic.fa.NZ_QJSW01000002.region001	cyclic-lactone-autoinducer
GCF_003217775.1	GCF_003217775.1_ASM321777v1_genomic.fa.NZ_QJVJ01000001.region001	cyclic-lactone-autoinducer
GCF_003217775.1	GCF_003217775.1_ASM321777v1_genomic.fa.NZ_QJVJ01000001.region002	cyclic-lactone-autoinducer
GCF_003217775.1	GCF_003217775.1_ASM321777v1_genomic.fa.NZ_QJVJ01000012.region001	cyclic-lactone-autoinducer
GCF_003217775.1	GCF_003217775.1_ASM321777v1_genomic.fa.NZ_QJVJ01000017.region001	cyclic-lactone-autoinducer
GCF_003224455.1	GCF_003224455.1_ASM322445v1_genomic.fa.NZ_PRLG01000020.region002	cyclic-lactone-autoinducer
GCF_003233845.1	GCF_003233845.1_ASM323384v1_genomic.fa.NZ_QKRB01000043.region001	cyclic-lactone-autoinducer
GCF_003233845.1	GCF_003233845.1_ASM323384v1_genomic.fa.NZ_QKRB01000044.region001	cyclic-lactone-autoinducer
GCF_003233845.1	GCF_003233845.1_ASM323384v1_genomic.fa.NZ_QKRB01000058.region001	cyclic-lactone-autoinducer
GCF_003248275.1	GCF_003248275.1_ASM324827v1_genomic.fa.NZ_QKWW01000006.region001	cyclic-lactone-autoinducer
GCF_003248275.1	GCF_003248275.1_ASM324827v1_genomic.fa.NZ_QKWW01000055.region001	cyclic-lactone-autoinducer
GCF_003255855.1	GCF_003255855.1_ASM325585v1_genomic.fa.NZ_CP021965.1.region006	cyclic-lactone-autoinducer
GCF_003285005.1	GCF_003285005.1_ASM328500v1_genomic.fa.NZ_QMFA01000001.region001	cyclic-lactone-autoinducer
GCF_003285005.1	GCF_003285005.1_ASM328500v1_genomic.fa.NZ_QMFA01000001.region002	cyclic-lactone-autoinducer
GCF_003285005.1	GCF_003285005.1_ASM328500v1_genomic.fa.NZ_QMFA01000015.region001	cyclic-lactone-autoinducer
GCF_003285005.1	GCF_003285005.1_ASM328500v1_genomic.fa.NZ_QMFA01000027.region001	cyclic-lactone-autoinducer
GCF_003386155.1	GCF_003386155.1_ASM338615v1_genomic.fa.NZ_QRDU01000003.region001	cyclic-lactone-autoinducer
GCF_003386535.1	GCF_003386535.1_ASM338653v1_genomic.fa.NZ_QTTN01000003.region001	cyclic-lactone-autoinducer
GCF_003386535.1	GCF_003386535.1_ASM338653v1_genomic.fa.NZ_QTTN01000029.region001	cyclic-lactone-autoinducer
GCF_003388735.1	GCF_003388735.1_ASM338873v1_genomic.fa.NZ_QUBQ01000001.region004	cyclic-lactone-autoinducer
GCF_003428495.1	GCF_003428495.1_ASM342849v1_genomic.fa.NZ_QVPU01000001.region001	cyclic-lactone-autoinducer
GCF_003428495.1	GCF_003428495.1_ASM342849v1_genomic.fa.NZ_QVPU01000006.region001	cyclic-lactone-autoinducer
GCF_003428495.1	GCF_003428495.1_ASM342849v1_genomic.fa.NZ_QVPU01000014.region001	cyclic-lactone-autoinducer
GCF_003590055.1	GCF_003590055.1_ASM359005v1_genomic.fa.NZ_CP032412.1.region006	cyclic-lactone-autoinducer
GCF_003591485.1	GCF_003591485.1_ASM359148v1_genomic.fa.NZ_QZCF01000001.region001	cyclic-lactone-autoinducer
GCF_003719335.1	GCF_003719335.1_ASM371933v1_genomic.fa.NZ_RIAS01000001.region002	cyclic-lactone-autoinducer
GCF_003813765.1	GCF_003813765.1_ASM381376v1_genomic.fa.NZ_RPDG01000013.region001	cyclic-lactone-autoinducer
GCF_003813765.1	GCF_003813765.1_ASM381376v1_genomic.fa.NZ_RPDG01000049.region003	cyclic-lactone-autoinducer
GCF_003833245.1	GCF_003833245.1_ASM383324v1_genomic.fa.NZ_RPHH01000001.region002	cyclic-lactone-autoinducer
GCF_003833245.1	GCF_003833245.1_ASM383324v1_genomic.fa.NZ_RPHH01000001.region006	cyclic-lactone-autoinducer
GCF_003854965.1	GCF_003854965.1_ASM385496v1_genomic.fa.NZ_RQPI01000001.region001	cyclic-lactone-autoinducer
GCF_003854965.1	GCF_003854965.1_ASM385496v1_genomic.fa.NZ_RQPI01000004.region001	cyclic-lactone-autoinducer
GCF_003854965.1	GCF_003854965.1_ASM385496v1_genomic.fa.NZ_RQPI01000018.region001	cyclic-lactone-autoinducer
GCF_003856555.1	GCF_003856555.1_ASM385655v1_genomic.fa.NZ_CP034141.1.region002	cyclic-lactone-autoinducer
GCF_003856555.1	GCF_003856555.1_ASM385655v1_genomic.fa.NZ_CP034141.1.region007	cyclic-lactone-autoinducer
GCF_003856555.1	GCF_003856555.1_ASM385655v1_genomic.fa.NZ_CP034141.1.region011	cyclic-lactone-autoinducer
GCF_003863965.1	GCF_003863965.1_ASM386396v1_genomic.fa.NZ_RRCN01000002.region001	cyclic-lactone-autoinducer
GCF_003931855.1	GCF_003931855.1_ASM393185v1_genomic.fa.NZ_CP034248.1.region005	cyclic-lactone-autoinducer
GCF_003945345.1	GCF_003945345.1_ASM394534v1_genomic.fa.NZ_AP019308.1.region001	cyclic-lactone-autoinducer
GCF_003971075.1	GCF_003971075.1_ASM397107v1_genomic.fa.NZ_RXYF01000001.region001	cyclic-lactone-autoinducer
GCF_003971075.1	GCF_003971075.1_ASM397107v1_genomic.fa.NZ_RXYF01000001.region002	cyclic-lactone-autoinducer
GCF_003971075.1	GCF_003971075.1_ASM397107v1_genomic.fa.NZ_RXYF01000003.region001	cyclic-lactone-autoinducer
GCF_003971075.1	GCF_003971075.1_ASM397107v1_genomic.fa.NZ_RXYF01000008.region003	cyclic-lactone-autoinducer
GCF_003994465.1	GCF_003994465.1_ASM399446v1_genomic.fa.NZ_RZNX01000011.region001	cyclic-lactone-autoinducer
GCF_003994475.1	GCF_003994475.1_ASM399447v1_genomic.fa.NZ_RZNY01000001.region001	cyclic-lactone-autoinducer
GCF_004000785.1	GCF_004000785.1_ASM400078v1_genomic.fa.NZ_BILX01000006.region001	cyclic-lactone-autoinducer
GCF_004000785.1	GCF_004000785.1_ASM400078v1_genomic.fa.NZ_BILX01000018.region001	cyclic-lactone-autoinducer
GCF_004000825.1	GCF_004000825.1_ASM400082v1_genomic.fa.NZ_BILZ01000031.region001	cyclic-lactone-autoinducer
GCF_004000845.1	GCF_004000845.1_ASM400084v1_genomic.fa.NZ_BIMA01000210.region001	cyclic-lactone-autoinducer
GCF_004000865.1	GCF_004000865.1_ASM400086v1_genomic.fa.NZ_BIMB01000001.region001	cyclic-lactone-autoinducer
GCF_004000865.1	GCF_004000865.1_ASM400086v1_genomic.fa.NZ_BIMB01000002.region001	cyclic-lactone-autoinducer
GCF_004000885.1	GCF_004000885.1_ASM400088v1_genomic.fa.NZ_BIMC01000002.region002	cyclic-lactone-autoinducer
GCF_004000885.1	GCF_004000885.1_ASM400088v1_genomic.fa.NZ_BIMC01000020.region001	cyclic-lactone-autoinducer
GCF_004000905.1	GCF_004000905.1_ASM400090v1_genomic.fa.NZ_BIMD01000007.region001	cyclic-lactone-autoinducer
GCF_004000945.1	GCF_004000945.1_ASM400094v1_genomic.fa.NZ_BIMF01000004.region001	cyclic-lactone-autoinducer
GCF_004000985.1	GCF_004000985.1_ASM400098v1_genomic.fa.NZ_BIMH01000006.region001	cyclic-lactone-autoinducer
GCF_004001025.1	GCF_004001025.1_ASM400102v1_genomic.fa.NZ_BIMJ01000030.region001	cyclic-lactone-autoinducer
GCF_004001085.1	GCF_004001085.1_ASM400108v1_genomic.fa.NZ_BIMM01000085.region001	cyclic-lactone-autoinducer
GCF_004117095.1	GCF_004117095.1_ASM411709v1_genomic.fa.NZ_CP026520.1.region007	cyclic-lactone-autoinducer
GCF_004345425.1	GCF_004345425.1_ASM434542v1_genomic.fa.NZ_SLVP01000001.region003	cyclic-lactone-autoinducer
GCF_004354045.1	GCF_004354045.1_ASM435404v1_genomic.fa.NZ_SMRT01000002.region001	cyclic-lactone-autoinducer
GCF_004354045.1	GCF_004354045.1_ASM435404v1_genomic.fa.NZ_SMRT01000009.region001	cyclic-lactone-autoinducer
GCF_004514475.2	GCF_004514475.2_ASM451447v2_genomic.fa.NZ_MYFO02000001.region001	cyclic-lactone-autoinducer
GCF_004514475.2	GCF_004514475.2_ASM451447v2_genomic.fa.NZ_MYFO02000004.region002	cyclic-lactone-autoinducer
GCF_005217485.1	GCF_005217485.1_ASM521748v1_genomic.fa.NZ_PNXP01000015.region001	cyclic-lactone-autoinducer
GCF_005217485.1	GCF_005217485.1_ASM521748v1_genomic.fa.NZ_PNXP01000019.region003	cyclic-lactone-autoinducer
GCF_005217525.1	GCF_005217525.1_ASM521752v1_genomic.fa.NZ_PNXQ01000013.region001	cyclic-lactone-autoinducer
GCF_005217525.1	GCF_005217525.1_ASM521752v1_genomic.fa.NZ_PNXQ01000016.region006	cyclic-lactone-autoinducer
GCF_005222705.1	GCF_005222705.1_ASM522270v1_genomic.fa.NZ_STGF01000052.region001	cyclic-lactone-autoinducer
GCF_005403365.1	GCF_005403365.1_ASM540336v1_genomic.fa.NZ_BJCS01000002.region001	cyclic-lactone-autoinducer
GCF_005577435.1	GCF_005577435.1_ASM557743v1_genomic.fa.NZ_CP040396.1.region001	cyclic-lactone-autoinducer
GCF_005765165.1	GCF_005765165.1_ASM576516v1_genomic.fa.NZ_VCIW01000001.region001	cyclic-lactone-autoinducer
GCF_005765165.1	GCF_005765165.1_ASM576516v1_genomic.fa.NZ_VCIW01000014.region001	cyclic-lactone-autoinducer
GCF_005930355.1	GCF_005930355.1_ASM593035v1_genomic.fa.NZ_VDBO01000001.region002	cyclic-lactone-autoinducer
GCF_005938195.1	GCF_005938195.1_ASM593819v1_genomic.fa.NZ_VCQZ01000011.region001	cyclic-lactone-autoinducer
GCF_005938385.1	GCF_005938385.1_ASM593838v1_genomic.fa.NZ_VCRA01000006.region002	cyclic-lactone-autoinducer
GCF_006265175.1	GCF_006265175.1_ASM626517v1_genomic.fa.NZ_VDCQ01000046.region001	cyclic-lactone-autoinducer
GCF_006274405.1	GCF_006274405.1_ASM627440v1_genomic.fa.NZ_CP040829.1.region006	cyclic-lactone-autoinducer
GCF_006274405.1	GCF_006274405.1_ASM627440v1_genomic.fa.NZ_CP040829.1.region013	cyclic-lactone-autoinducer
GCF_006274405.1	GCF_006274405.1_ASM627440v1_genomic.fa.NZ_CP040829.1.region017	cyclic-lactone-autoinducer
GCF_006274405.1	GCF_006274405.1_ASM627440v1_genomic.fa.NZ_CP040830.1.region001	cyclic-lactone-autoinducer
GCF_006519665.1	GCF_006519665.1_ASM651966v1_genomic.fa.NZ_VIDW01000002.region001	cyclic-lactone-autoinducer
GCF_006864285.1	GCF_006864285.1_ASM686428v1_genomic.fa.NZ_SADY01000002.region001	cyclic-lactone-autoinducer
GCF_006874425.1	GCF_006874425.1_ASM687442v1_genomic.fa.NZ_VIJZ01000001.region003	cyclic-lactone-autoinducer
GCF_006874425.1	GCF_006874425.1_ASM687442v1_genomic.fa.NZ_VIJZ01000001.region004	cyclic-lactone-autoinducer
GCF_006874425.1	GCF_006874425.1_ASM687442v1_genomic.fa.NZ_VIJZ01000002.region001	cyclic-lactone-autoinducer
GCF_006874425.1	GCF_006874425.1_ASM687442v1_genomic.fa.NZ_VIJZ01000002.region002	cyclic-lactone-autoinducer
GCF_006874425.1	GCF_006874425.1_ASM687442v1_genomic.fa.NZ_VIJZ01000004.region002	cyclic-lactone-autoinducer
GCF_006874425.1	GCF_006874425.1_ASM687442v1_genomic.fa.NZ_VIJZ01000011.region003	cyclic-lactone-autoinducer
GCF_007665735.1	GCF_007665735.1_ASM766573v1_genomic.fa.NZ_VDNU01000044.region001	cyclic-lactone-autoinducer
GCF_007666615.1	GCF_007666615.1_ASM766661v1_genomic.fa.NZ_VDPL01000002.region002	cyclic-lactone-autoinducer
GCF_007672995.1	GCF_007672995.1_ASM767299v1_genomic.fa.NZ_VDYW01000001.region002	cyclic-lactone-autoinducer
GCF_007673455.1	GCF_007673455.1_ASM767345v1_genomic.fa.NZ_VDZR01000004.region002	cyclic-lactone-autoinducer
GCF_007674065.1	GCF_007674065.1_ASM767406v1_genomic.fa.NZ_VEAV01000001.region001	cyclic-lactone-autoinducer
GCF_007679495.1	GCF_007679495.1_ASM767949v1_genomic.fa.NZ_VEGP01000008.region001	cyclic-lactone-autoinducer
GCF_007679615.1	GCF_007679615.1_ASM767961v1_genomic.fa.NZ_VEGV01000003.region001	cyclic-lactone-autoinducer
GCF_007680025.1	GCF_007680025.1_ASM768002v1_genomic.fa.NZ_VEHP01000004.region002	cyclic-lactone-autoinducer
GCF_007680185.1	GCF_007680185.1_ASM768018v1_genomic.fa.NZ_VEHV01000017.region001	cyclic-lactone-autoinducer
GCF_007680505.1	GCF_007680505.1_ASM768050v1_genomic.fa.NZ_VEIJ01000019.region001	cyclic-lactone-autoinducer
GCF_007680605.1	GCF_007680605.1_ASM768060v1_genomic.fa.NZ_VEIO01000002.region003	cyclic-lactone-autoinducer
GCF_007680865.1	GCF_007680865.1_ASM768086v1_genomic.fa.NZ_VEIZ01000019.region001	cyclic-lactone-autoinducer
GCF_007680875.1	GCF_007680875.1_ASM768087v1_genomic.fa.NZ_VEJC01000017.region001	cyclic-lactone-autoinducer
GCF_007680895.1	GCF_007680895.1_ASM768089v1_genomic.fa.NZ_VEJB01000017.region001	cyclic-lactone-autoinducer
GCF_007680905.1	GCF_007680905.1_ASM768090v1_genomic.fa.NZ_VEJD01000018.region001	cyclic-lactone-autoinducer
GCF_007680955.1	GCF_007680955.1_ASM768095v1_genomic.fa.NZ_VEJE01000018.region001	cyclic-lactone-autoinducer
GCF_007680975.1	GCF_007680975.1_ASM768097v1_genomic.fa.NZ_VEJF01000017.region001	cyclic-lactone-autoinducer
GCF_007680985.1	GCF_007680985.1_ASM768098v1_genomic.fa.NZ_VEJG01000018.region001	cyclic-lactone-autoinducer
GCF_007786445.1	GCF_007786445.1_ASM778644v1_genomic.fa.NZ_VNJI01000011.region001	cyclic-lactone-autoinducer
GCF_007786445.1	GCF_007786445.1_ASM778644v1_genomic.fa.NZ_VNJI01000050.region001	cyclic-lactone-autoinducer
GCF_007786455.1	GCF_007786455.1_ASM778645v1_genomic.fa.NZ_VNJK01000001.region003	cyclic-lactone-autoinducer
GCF_007786455.1	GCF_007786455.1_ASM778645v1_genomic.fa.NZ_VNJK01000001.region005	cyclic-lactone-autoinducer
GCF_007858415.1	GCF_007858415.1_ASM785841v1_genomic.fa.NZ_CP042272.1.region001	cyclic-lactone-autoinducer
GCF_007858415.1	GCF_007858415.1_ASM785841v1_genomic.fa.NZ_CP042272.1.region005	cyclic-lactone-autoinducer
GCF_008124765.1	GCF_008124765.1_ASM812476v1_genomic.fa.NZ_VNHS01000009.region001	cyclic-lactone-autoinducer
GCF_008271705.1	GCF_008271705.1_ASM827170v1_genomic.fa.NZ_VIYI01000008.region004	cyclic-lactone-autoinducer
GCF_008271705.1	GCF_008271705.1_ASM827170v1_genomic.fa.NZ_VIYI01000014.region001	cyclic-lactone-autoinducer
GCF_008370385.1	GCF_008370385.1_ASM837038v1_genomic.fa.NZ_VTZR01000024.region001	cyclic-lactone-autoinducer
GCF_008635795.1	GCF_008635795.1_ASM863579v1_genomic.fa.NZ_VWRQ01000010.region001	cyclic-lactone-autoinducer
GCF_008635805.1	GCF_008635805.1_ASM863580v1_genomic.fa.NZ_VWOY01000002.region001	cyclic-lactone-autoinducer
GCF_008635805.1	GCF_008635805.1_ASM863580v1_genomic.fa.NZ_VWOY01000003.region001	cyclic-lactone-autoinducer
GCF_008635805.1	GCF_008635805.1_ASM863580v1_genomic.fa.NZ_VWOY01000005.region001	cyclic-lactone-autoinducer
GCF_008635805.1	GCF_008635805.1_ASM863580v1_genomic.fa.NZ_VWOY01000008.region001	cyclic-lactone-autoinducer
GCF_008635805.1	GCF_008635805.1_ASM863580v1_genomic.fa.NZ_VWOY01000008.region002	cyclic-lactone-autoinducer
GCF_008693195.1	GCF_008693195.1_ASM869319v1_genomic.fa.NZ_VXKZ01000109.region001	cyclic-lactone-autoinducer
GCF_008710135.1	GCF_008710135.1_ASM871013v1_genomic.fa.NZ_VYKK01000004.region001	cyclic-lactone-autoinducer
GCF_008710135.1	GCF_008710135.1_ASM871013v1_genomic.fa.NZ_VYKK01000004.region002	cyclic-lactone-autoinducer
GCF_008710135.1	GCF_008710135.1_ASM871013v1_genomic.fa.NZ_VYKK01000026.region001	cyclic-lactone-autoinducer
GCF_008973665.1	GCF_008973665.1_ASM897366v1_genomic.fa.NZ_WACP01000004.region001	cyclic-lactone-autoinducer
GCF_008973665.1	GCF_008973665.1_ASM897366v1_genomic.fa.NZ_WACP01000005.region001	cyclic-lactone-autoinducer
GCF_009363075.1	GCF_009363075.1_ASM936307v1_genomic.fa.NZ_CP045293.1.region002	cyclic-lactone-autoinducer
GCF_009363095.1	GCF_009363095.1_ASM936309v1_genomic.fa.NZ_CP045295.1.region008	cyclic-lactone-autoinducer
GCF_009363115.1	GCF_009363115.1_ASM936311v1_genomic.fa.NZ_CP045298.1.region013	cyclic-lactone-autoinducer
GCF_009363115.1	GCF_009363115.1_ASM936311v1_genomic.fa.NZ_CP045298.1.region016	cyclic-lactone-autoinducer
GCF_009363115.1	GCF_009363115.1_ASM936311v1_genomic.fa.NZ_CP045298.1.region017	cyclic-lactone-autoinducer
GCF_009377295.1	GCF_009377295.1_ASM937729v1_genomic.fa.NZ_VXLF01000006.region001	cyclic-lactone-autoinducer
GCF_009377295.1	GCF_009377295.1_ASM937729v1_genomic.fa.NZ_VXLF01000017.region001	cyclic-lactone-autoinducer
GCF_009649995.1	GCF_009649995.1_ASM964999v1_genomic.fa.NZ_CP045802.1.region001	cyclic-lactone-autoinducer
GCF_009650715.1	GCF_009650715.1_ASM965071v1_genomic.fa.NZ_MLCZ01000019.region001	cyclic-lactone-autoinducer
GCF_009650715.1	GCF_009650715.1_ASM965071v1_genomic.fa.NZ_MLCZ01000135.region001	cyclic-lactone-autoinducer
GCF_009650715.1	GCF_009650715.1_ASM965071v1_genomic.fa.NZ_MLCZ01000387.region001	cyclic-lactone-autoinducer
GCF_009664975.1	GCF_009664975.1_ASM966497v1_genomic.fa.NZ_WJXB01000003.region001	cyclic-lactone-autoinducer
GCF_009725105.1	GCF_009725105.1_ASM972510v1_genomic.fa.NZ_WOAA01000001.region001	cyclic-lactone-autoinducer
GCF_009725115.1	GCF_009725115.1_ASM972511v1_genomic.fa.NZ_WNZX01000009.region001	cyclic-lactone-autoinducer
GCF_009725165.1	GCF_009725165.1_ASM972516v1_genomic.fa.NZ_WNZW01000012.region001	cyclic-lactone-autoinducer
GCF_009728935.1	GCF_009728935.1_ASM972893v1_genomic.fa.NZ_CP034235.1.region001	cyclic-lactone-autoinducer
GCF_009728935.1	GCF_009728935.1_ASM972893v1_genomic.fa.NZ_CP034235.1.region006	cyclic-lactone-autoinducer
GCF_009757775.1	GCF_009757775.1_ASM975777v1_genomic.fa.NZ_RHLK01000003.region001	cyclic-lactone-autoinducer
GCF_009789195.1	GCF_009789195.1_ASM978919v1_genomic.fa.NZ_WSTC01000005.region001	cyclic-lactone-autoinducer
GCF_009807035.1	GCF_009807035.1_ASM980703v1_genomic.fa.NZ_WUBI01000002.region002	cyclic-lactone-autoinducer
GCF_009807035.1	GCF_009807035.1_ASM980703v1_genomic.fa.NZ_WUBI01000002.region004	cyclic-lactone-autoinducer
GCF_009827695.1	GCF_009827695.1_ASM982769v1_genomic.fa.NZ_WUDQ01000469.region001	cyclic-lactone-autoinducer
GCF_009827695.1	GCF_009827695.1_ASM982769v1_genomic.fa.NZ_WUDQ01000658.region001	cyclic-lactone-autoinducer
GCF_009846885.1	GCF_009846885.1_ASM984688v1_genomic.fa.NZ_WUWM01000002.region001	cyclic-lactone-autoinducer
GCF_009909185.1	GCF_009909185.1_ASM990918v1_genomic.fa.c00011_NZ_JAAA...region001	cyclic-lactone-autoinducer
GCF_010119935.1	GCF_010119935.1_ASM1011993v1_genomic.fa.NZ_CP048209.1.region005	cyclic-lactone-autoinducer
GCF_010119935.1	GCF_010119935.1_ASM1011993v1_genomic.fa.NZ_CP048209.1.region006	cyclic-lactone-autoinducer
GCF_010365285.1	GCF_010365285.1_ASM1036528v1_genomic.fa.NZ_CP048286.1.region008	cyclic-lactone-autoinducer
GCF_010365285.1	GCF_010365285.1_ASM1036528v1_genomic.fa.NZ_CP048288.1.region001	cyclic-lactone-autoinducer
GCF_010450915.1	GCF_010450915.1_ASM1045091v1_genomic.fa.NZ_CP048429.1.region006	cyclic-lactone-autoinducer
GCF_010450915.1	GCF_010450915.1_ASM1045091v1_genomic.fa.NZ_CP048429.1.region007	cyclic-lactone-autoinducer
GCF_010686645.1	GCF_010686645.1_ASM1068664v1_genomic.fa.c00042_NZ_JAAG...region001	cyclic-lactone-autoinducer
GCF_010686645.1	GCF_010686645.1_ASM1068664v1_genomic.fa.c00127_NZ_JAAG...region001	cyclic-lactone-autoinducer
GCF_010820665.1	GCF_010820665.1_ASM1082066v1_genomic.fa.c00012_NZ_JAAI...region001	cyclic-lactone-autoinducer
GCF_010894335.1	GCF_010894335.1_ASM1089433v1_genomic.fa.c00001_NZ_JAAI...region009	cyclic-lactone-autoinducer
GCF_010894335.1	GCF_010894335.1_ASM1089433v1_genomic.fa.c00001_NZ_JAAI...region010	cyclic-lactone-autoinducer
GCF_010894335.1	GCF_010894335.1_ASM1089433v1_genomic.fa.c00001_NZ_JAAI...region017	cyclic-lactone-autoinducer
GCF_010894335.1	GCF_010894335.1_ASM1089433v1_genomic.fa.c00002_NZ_JAAI...region001	cyclic-lactone-autoinducer
GCF_010993935.1	GCF_010993935.1_ASM1099393v1_genomic.fa.NZ_WIBG01000004.region001	cyclic-lactone-autoinducer
GCF_011009465.1	GCF_011009465.1_ASM1100946v1_genomic.fa.NZ_WSQB01000010.region002	cyclic-lactone-autoinducer
GCF_011009465.1	GCF_011009465.1_ASM1100946v1_genomic.fa.NZ_WSQB01000017.region001	cyclic-lactone-autoinducer
GCF_011009465.1	GCF_011009465.1_ASM1100946v1_genomic.fa.NZ_WSQB01000020.region001	cyclic-lactone-autoinducer
GCF_011009465.1	GCF_011009465.1_ASM1100946v1_genomic.fa.NZ_WSQB01000043.region001	cyclic-lactone-autoinducer
GCF_011043685.1	GCF_011043685.1_ASM1104368v1_genomic.fa.c00001_NZ_JAAK...region001	cyclic-lactone-autoinducer
GCF_011043685.1	GCF_011043685.1_ASM1104368v1_genomic.fa.c00022_NZ_JAAK...region001	cyclic-lactone-autoinducer
GCF_011066085.1	GCF_011066085.1_ASM1106608v1_genomic.fa.c00023_NZ_JAAM...region001	cyclic-lactone-autoinducer
GCF_011066085.1	GCF_011066085.1_ASM1106608v1_genomic.fa.c00045_NZ_JAAM...region002	cyclic-lactone-autoinducer
GCF_011066085.1	GCF_011066085.1_ASM1106608v1_genomic.fa.c00045_NZ_JAAM...region003	cyclic-lactone-autoinducer
GCF_011066115.1	GCF_011066115.1_ASM1106611v1_genomic.fa.c00001_NZ_JAAM...region001	cyclic-lactone-autoinducer
GCF_011066115.1	GCF_011066115.1_ASM1106611v1_genomic.fa.c00012_NZ_JAAM...region001	cyclic-lactone-autoinducer
GCF_011066125.1	GCF_011066125.1_ASM1106612v1_genomic.fa.c00002_NZ_JAAM...region001	cyclic-lactone-autoinducer
GCF_011066125.1	GCF_011066125.1_ASM1106612v1_genomic.fa.c00005_NZ_JAAM...region001	cyclic-lactone-autoinducer
GCF_011066125.1	GCF_011066125.1_ASM1106612v1_genomic.fa.c00023_NZ_JAAM...region001	cyclic-lactone-autoinducer
GCF_011066155.1	GCF_011066155.1_ASM1106615v1_genomic.fa.c00007_NZ_JAAM...region001	cyclic-lactone-autoinducer
GCF_011066155.1	GCF_011066155.1_ASM1106615v1_genomic.fa.c00023_NZ_JAAM...region003	cyclic-lactone-autoinducer
GCF_011066155.1	GCF_011066155.1_ASM1106615v1_genomic.fa.c00034_NZ_JAAM...region001	cyclic-lactone-autoinducer
GCF_011066175.1	GCF_011066175.1_ASM1106617v1_genomic.fa.c00008_NZ_JAAM...region001	cyclic-lactone-autoinducer
GCF_011066175.1	GCF_011066175.1_ASM1106617v1_genomic.fa.c00017_NZ_JAAM...region001	cyclic-lactone-autoinducer
GCF_011066175.1	GCF_011066175.1_ASM1106617v1_genomic.fa.c00023_NZ_JAAM...region003	cyclic-lactone-autoinducer
GCF_011066175.1	GCF_011066175.1_ASM1106617v1_genomic.fa.c00048_NZ_JAAM...region002	cyclic-lactone-autoinducer
GCF_011066235.1	GCF_011066235.1_ASM1106623v1_genomic.fa.c00012_NZ_JAAM...region001	cyclic-lactone-autoinducer
GCF_011066235.1	GCF_011066235.1_ASM1106623v1_genomic.fa.c00034_NZ_JAAM...region001	cyclic-lactone-autoinducer
GCF_011220525.1	GCF_011220525.1_PaenibacERICV_HGAP3_2SC_genomic.fa.NZ_CP019717.1.region005	cyclic-lactone-autoinducer
GCF_011220525.1	GCF_011220525.1_PaenibacERICV_HGAP3_2SC_genomic.fa.NZ_CP019717.1.region014	cyclic-lactone-autoinducer
GCF_011421635.1	GCF_011421635.1_ASM1142163v1_genomic.fa.NZ_WTLI01000011.region001	cyclic-lactone-autoinducer
GCF_011440305.1	GCF_011440305.1_ASM1144030v1_genomic.fa.c00002_NZ_JAAO...region001	cyclic-lactone-autoinducer
GCF_011440305.1	GCF_011440305.1_ASM1144030v1_genomic.fa.c00045_NZ_JAAO...region001	cyclic-lactone-autoinducer
GCF_011800295.1	GCF_011800295.1_ASM1180029v1_genomic.fa.c00034_NZ_JAAL...region001	cyclic-lactone-autoinducer
GCF_011800295.1	GCF_011800295.1_ASM1180029v1_genomic.fa.c00051_NZ_JAAL...region002	cyclic-lactone-autoinducer
GCF_011800615.1	GCF_011800615.1_ASM1180061v1_genomic.fa.c00012_NZ_JAAL...region002	cyclic-lactone-autoinducer
GCF_011800615.1	GCF_011800615.1_ASM1180061v1_genomic.fa.c00017_NZ_JAAL...region001	cyclic-lactone-autoinducer
GCF_011800615.1	GCF_011800615.1_ASM1180061v1_genomic.fa.c00023_NZ_JAAL...region001	cyclic-lactone-autoinducer
GCF_011800615.1	GCF_011800615.1_ASM1180061v1_genomic.fa.c00054_NZ_JAAL...region001	cyclic-lactone-autoinducer
GCF_011800615.1	GCF_011800615.1_ASM1180061v1_genomic.fa.c00055_NZ_JAAL...region001	cyclic-lactone-autoinducer
GCF_011800645.1	GCF_011800645.1_ASM1180064v1_genomic.fa.c00001_NZ_JAAL...region001	cyclic-lactone-autoinducer
GCF_011800645.1	GCF_011800645.1_ASM1180064v1_genomic.fa.c00001_NZ_JAAL...region003	cyclic-lactone-autoinducer
GCF_011800645.1	GCF_011800645.1_ASM1180064v1_genomic.fa.c00005_NZ_JAAL...region002	cyclic-lactone-autoinducer
GCF_011800645.1	GCF_011800645.1_ASM1180064v1_genomic.fa.c00012_NZ_JAAL...region002	cyclic-lactone-autoinducer
GCF_011800645.1	GCF_011800645.1_ASM1180064v1_genomic.fa.c00012_NZ_JAAL...region003	cyclic-lactone-autoinducer
GCF_011800655.1	GCF_011800655.1_ASM1180065v1_genomic.fa.c00001_NZ_JAAL...region005	cyclic-lactone-autoinducer
GCF_011800655.1	GCF_011800655.1_ASM1180065v1_genomic.fa.c00001_NZ_JAAL...region007	cyclic-lactone-autoinducer
GCF_011800655.1	GCF_011800655.1_ASM1180065v1_genomic.fa.c00005_NZ_JAAL...region001	cyclic-lactone-autoinducer
GCF_011800655.1	GCF_011800655.1_ASM1180065v1_genomic.fa.c00012_NZ_JAAL...region003	cyclic-lactone-autoinducer
GCF_011800655.1	GCF_011800655.1_ASM1180065v1_genomic.fa.c00012_NZ_JAAL...region004	cyclic-lactone-autoinducer
GCF_011800705.1	GCF_011800705.1_ASM1180070v1_genomic.fa.c00001_NZ_JAAL...region003	cyclic-lactone-autoinducer
GCF_011800705.1	GCF_011800705.1_ASM1180070v1_genomic.fa.c00001_NZ_JAAL...region004	cyclic-lactone-autoinducer
GCF_011800705.1	GCF_011800705.1_ASM1180070v1_genomic.fa.c00003_NZ_JAAL...region002	cyclic-lactone-autoinducer
GCF_011800705.1	GCF_011800705.1_ASM1180070v1_genomic.fa.c00012_NZ_JAAL...region001	cyclic-lactone-autoinducer
GCF_011800705.1	GCF_011800705.1_ASM1180070v1_genomic.fa.c00012_NZ_JAAL...region003	cyclic-lactone-autoinducer
GCF_012030475.1	GCF_012030475.1_ASM1203047v1_genomic.fa.c00001_NZ_JAAU...region001	cyclic-lactone-autoinducer
GCF_012030475.1	GCF_012030475.1_ASM1203047v1_genomic.fa.c00035_NZ_JAAU...region001	cyclic-lactone-autoinducer
GCF_012676905.1	GCF_012676905.1_ASM1267690v1_genomic.fa.NZ_CP051428.1.region002	cyclic-lactone-autoinducer
GCF_012926515.1	GCF_012926515.1_ASM1292651v1_genomic.fa.c00012_NZ_JABB...region002	cyclic-lactone-autoinducer
GCF_012933405.1	GCF_012933405.1_ASM1293340v1_genomic.fa.c00011_NZ_JABB...region002	cyclic-lactone-autoinducer
GCF_012933405.1	GCF_012933405.1_ASM1293340v1_genomic.fa.c00011_NZ_JABB...region003	cyclic-lactone-autoinducer
GCF_012933405.1	GCF_012933405.1_ASM1293340v1_genomic.fa.c00022_NZ_JABB...region004	cyclic-lactone-autoinducer
GCF_012933405.1	GCF_012933405.1_ASM1293340v1_genomic.fa.c00038_NZ_JABB...region001	cyclic-lactone-autoinducer
GCF_013116635.1	GCF_013116635.1_ASM1311663v1_genomic.fa.c00036_NZ_JABF...region001	cyclic-lactone-autoinducer
GCF_013116635.1	GCF_013116635.1_ASM1311663v1_genomic.fa.c00041_NZ_JABF...region001	cyclic-lactone-autoinducer
GCF_013141725.1	GCF_013141725.1_ASM1314172v1_genomic.fa.NZ_WHNZ01000004.region001	cyclic-lactone-autoinducer
GCF_013141765.1	GCF_013141765.1_ASM1314176v1_genomic.fa.NZ_WHOD01000049.region001	cyclic-lactone-autoinducer
GCF_013141775.1	GCF_013141775.1_ASM1314177v1_genomic.fa.NZ_WHOB01000018.region001	cyclic-lactone-autoinducer
GCF_013141775.1	GCF_013141775.1_ASM1314177v1_genomic.fa.NZ_WHOB01000020.region001	cyclic-lactone-autoinducer
GCF_013141775.1	GCF_013141775.1_ASM1314177v1_genomic.fa.NZ_WHOB01000051.region001	cyclic-lactone-autoinducer
GCF_013204885.1	GCF_013204885.1_ASM1320488v1_genomic.fa.c00011_NZ_JABM...region001	cyclic-lactone-autoinducer
GCF_013204885.1	GCF_013204885.1_ASM1320488v1_genomic.fa.c00033_NZ_JABM...region001	cyclic-lactone-autoinducer
GCF_013337105.1	GCF_013337105.1_ASM1333710v1_genomic.fa.NZ_SGWF01000014.region001	cyclic-lactone-autoinducer
GCF_013345675.1	GCF_013345675.1_ASM1334567v1_genomic.fa.c00011_NZ_JABV...region001	cyclic-lactone-autoinducer
GCF_013345675.1	GCF_013345675.1_ASM1334567v1_genomic.fa.c00011_NZ_JABV...region003	cyclic-lactone-autoinducer
GCF_013345675.1	GCF_013345675.1_ASM1334567v1_genomic.fa.c00011_NZ_JABV...region008	cyclic-lactone-autoinducer
GCF_013345675.1	GCF_013345675.1_ASM1334567v1_genomic.fa.c00026_NZ_JABV...region001	cyclic-lactone-autoinducer
GCF_013345725.1	GCF_013345725.1_ASM1334572v1_genomic.fa.c00011_NZ_JABV...region001	cyclic-lactone-autoinducer
GCF_013345725.1	GCF_013345725.1_ASM1334572v1_genomic.fa.c00011_NZ_JABV...region006	cyclic-lactone-autoinducer
GCF_013345725.1	GCF_013345725.1_ASM1334572v1_genomic.fa.c00011_NZ_JABV...region008	cyclic-lactone-autoinducer
GCF_013345725.1	GCF_013345725.1_ASM1334572v1_genomic.fa.c00021_NZ_JABV...region001	cyclic-lactone-autoinducer
GCF_013345925.1	GCF_013345925.1_ASM1334592v1_genomic.fa.c00011_NZ_JABV...region001	cyclic-lactone-autoinducer
GCF_013345925.1	GCF_013345925.1_ASM1334592v1_genomic.fa.c00011_NZ_JABV...region003	cyclic-lactone-autoinducer
GCF_013345925.1	GCF_013345925.1_ASM1334592v1_genomic.fa.c00011_NZ_JABV...region008	cyclic-lactone-autoinducer
GCF_013345925.1	GCF_013345925.1_ASM1334592v1_genomic.fa.c00026_NZ_JABV...region001	cyclic-lactone-autoinducer
GCF_013345985.1	GCF_013345985.1_ASM1334598v1_genomic.fa.c00003_NZ_JABV...region001	cyclic-lactone-autoinducer
GCF_013345985.1	GCF_013345985.1_ASM1334598v1_genomic.fa.c00020_NZ_JABV...region002	cyclic-lactone-autoinducer
GCF_013345985.1	GCF_013345985.1_ASM1334598v1_genomic.fa.c00022_NZ_JABV...region001	cyclic-lactone-autoinducer
GCF_013345985.1	GCF_013345985.1_ASM1334598v1_genomic.fa.c00024_NZ_JABV...region001	cyclic-lactone-autoinducer
GCF_013346005.1	GCF_013346005.1_ASM1334600v1_genomic.fa.c00010_NZ_JABV...region001	cyclic-lactone-autoinducer
GCF_013346005.1	GCF_013346005.1_ASM1334600v1_genomic.fa.c00011_NZ_JABV...region002	cyclic-lactone-autoinducer
GCF_013346005.1	GCF_013346005.1_ASM1334600v1_genomic.fa.c00021_NZ_JABV...region001	cyclic-lactone-autoinducer
GCF_013346005.1	GCF_013346005.1_ASM1334600v1_genomic.fa.c00023_NZ_JABV...region005	cyclic-lactone-autoinducer
GCF_013346015.1	GCF_013346015.1_ASM1334601v1_genomic.fa.c00011_NZ_JABV...region001	cyclic-lactone-autoinducer
GCF_013346015.1	GCF_013346015.1_ASM1334601v1_genomic.fa.c00011_NZ_JABV...region006	cyclic-lactone-autoinducer
GCF_013346015.1	GCF_013346015.1_ASM1334601v1_genomic.fa.c00011_NZ_JABV...region008	cyclic-lactone-autoinducer
GCF_013346015.1	GCF_013346015.1_ASM1334601v1_genomic.fa.c00020_NZ_JABV...region002	cyclic-lactone-autoinducer
GCF_013346045.1	GCF_013346045.1_ASM1334604v1_genomic.fa.c00011_NZ_JABV...region001	cyclic-lactone-autoinducer
GCF_013346045.1	GCF_013346045.1_ASM1334604v1_genomic.fa.c00011_NZ_JABV...region003	cyclic-lactone-autoinducer
GCF_013346045.1	GCF_013346045.1_ASM1334604v1_genomic.fa.c00011_NZ_JABV...region008	cyclic-lactone-autoinducer
GCF_013346045.1	GCF_013346045.1_ASM1334604v1_genomic.fa.c00021_NZ_JABV...region001	cyclic-lactone-autoinducer
GCF_013346055.1	GCF_013346055.1_ASM1334605v1_genomic.fa.c00011_NZ_JABV...region001	cyclic-lactone-autoinducer
GCF_013346055.1	GCF_013346055.1_ASM1334605v1_genomic.fa.c00011_NZ_JABV...region003	cyclic-lactone-autoinducer
GCF_013346055.1	GCF_013346055.1_ASM1334605v1_genomic.fa.c00011_NZ_JABV...region008	cyclic-lactone-autoinducer
GCF_013346055.1	GCF_013346055.1_ASM1334605v1_genomic.fa.c00025_NZ_JABV...region001	cyclic-lactone-autoinducer
GCF_013346085.1	GCF_013346085.1_ASM1334608v1_genomic.fa.c00011_NZ_JABV...region001	cyclic-lactone-autoinducer
GCF_013346085.1	GCF_013346085.1_ASM1334608v1_genomic.fa.c00011_NZ_JABV...region003	cyclic-lactone-autoinducer
GCF_013346085.1	GCF_013346085.1_ASM1334608v1_genomic.fa.c00011_NZ_JABV...region008	cyclic-lactone-autoinducer
GCF_013346085.1	GCF_013346085.1_ASM1334608v1_genomic.fa.c00019_NZ_JABV...region002	cyclic-lactone-autoinducer
GCF_013347265.1	GCF_013347265.1_ASM1334726v1_genomic.fa.NZ_CP054613.1.region001	cyclic-lactone-autoinducer
GCF_013347305.1	GCF_013347305.1_ASM1334730v1_genomic.fa.NZ_CP054614.1.region002	cyclic-lactone-autoinducer
GCF_013347305.1	GCF_013347305.1_ASM1334730v1_genomic.fa.NZ_CP054614.1.region011	cyclic-lactone-autoinducer
GCF_013347305.1	GCF_013347305.1_ASM1334730v1_genomic.fa.NZ_CP054614.1.region012	cyclic-lactone-autoinducer
GCF_013359905.1	GCF_013359905.1_ASM1335990v1_genomic.fa.c00024_NZ_JABM...region001	cyclic-lactone-autoinducer
GCF_013359935.1	GCF_013359935.1_ASM1335993v1_genomic.fa.c00045_NZ_JABM...region001	cyclic-lactone-autoinducer
GCF_013359935.1	GCF_013359935.1_ASM1335993v1_genomic.fa.c00047_NZ_JABM...region001	cyclic-lactone-autoinducer
GCF_013359945.1	GCF_013359945.1_ASM1335994v1_genomic.fa.c00051_NZ_JABW...region001	cyclic-lactone-autoinducer
GCF_013391865.1	GCF_013391865.1_ASM1339186v1_genomic.fa.NZ_BLWM01000018.region003	cyclic-lactone-autoinducer
GCF_013393385.1	GCF_013393385.1_ASM1339338v1_genomic.fa.NZ_AP023239.1.region002	cyclic-lactone-autoinducer
GCF_013393385.1	GCF_013393385.1_ASM1339338v1_genomic.fa.NZ_AP023239.1.region004	cyclic-lactone-autoinducer
GCF_013393385.1	GCF_013393385.1_ASM1339338v1_genomic.fa.NZ_AP023239.1.region005	cyclic-lactone-autoinducer
GCF_013394225.1	GCF_013394225.1_ASM1339422v1_genomic.fa.NZ_CP041731.1.region010	cyclic-lactone-autoinducer
GCF_013394225.1	GCF_013394225.1_ASM1339422v1_genomic.fa.NZ_CP041731.1.region014	cyclic-lactone-autoinducer
GCF_014191785.1	GCF_014191785.1_ASM1419178v1_genomic.fa.c00004_NZ_JACH...region002	cyclic-lactone-autoinducer
GCF_014192015.1	GCF_014192015.1_ASM1419201v1_genomic.fa.c00004_NZ_JACH...region001	cyclic-lactone-autoinducer
GCF_014192105.1	GCF_014192105.1_ASM1419210v1_genomic.fa.c00020_NZ_JACH...region001	cyclic-lactone-autoinducer
GCF_014534655.1	GCF_014534655.1_ASM1453465v1_genomic.fa.c00012_NZ_JACV...region002	cyclic-lactone-autoinducer
GCF_014534655.1	GCF_014534655.1_ASM1453465v1_genomic.fa.c00034_NZ_JACV...region001	cyclic-lactone-autoinducer
GCF_014534655.1	GCF_014534655.1_ASM1453465v1_genomic.fa.c00034_NZ_JACV...region002	cyclic-lactone-autoinducer
GCF_014640295.1	GCF_014640295.1_ASM1464029v1_genomic.fa.NZ_BMGR01000009.region001	cyclic-lactone-autoinducer
GCF_014640295.1	GCF_014640295.1_ASM1464029v1_genomic.fa.NZ_BMGR01000016.region001	cyclic-lactone-autoinducer
GCF_014644435.1	GCF_014644435.1_ASM1464443v1_genomic.fa.NZ_BMKR01000006.region001	cyclic-lactone-autoinducer
GCF_014644435.1	GCF_014644435.1_ASM1464443v1_genomic.fa.NZ_BMKR01000006.region002	cyclic-lactone-autoinducer
GCF_014644435.1	GCF_014644435.1_ASM1464443v1_genomic.fa.NZ_BMKR01000007.region001	cyclic-lactone-autoinducer
GCF_014645615.1	GCF_014645615.1_ASM1464561v1_genomic.fa.NZ_BMMB01000001.region003	cyclic-lactone-autoinducer
GCF_014645615.1	GCF_014645615.1_ASM1464561v1_genomic.fa.NZ_BMMB01000004.region001	cyclic-lactone-autoinducer
GCF_014645615.1	GCF_014645615.1_ASM1464561v1_genomic.fa.NZ_BMMB01000006.region001	cyclic-lactone-autoinducer
GCF_014692735.1	GCF_014692735.1_ASM1469273v1_genomic.fa.NZ_CP061172.1.region007	cyclic-lactone-autoinducer
GCF_014692735.1	GCF_014692735.1_ASM1469273v1_genomic.fa.NZ_CP061172.1.region011	cyclic-lactone-autoinducer
GCF_014692735.1	GCF_014692735.1_ASM1469273v1_genomic.fa.NZ_CP061172.1.region012	cyclic-lactone-autoinducer
GCF_014692735.1	GCF_014692735.1_ASM1469273v1_genomic.fa.NZ_CP061172.1.region013	cyclic-lactone-autoinducer
GCF_014705605.1	GCF_014705605.1_ASM1470560v1_genomic.fa.c00020_NZ_JACX...region002	cyclic-lactone-autoinducer
GCF_014705605.1	GCF_014705605.1_ASM1470560v1_genomic.fa.c00025_NZ_JACX...region001	cyclic-lactone-autoinducer
GCF_014705615.1	GCF_014705615.1_ASM1470561v1_genomic.fa.c00019_NZ_JACX...region001	cyclic-lactone-autoinducer
GCF_014705615.1	GCF_014705615.1_ASM1470561v1_genomic.fa.c00020_NZ_JACX...region001	cyclic-lactone-autoinducer
GCF_014705615.1	GCF_014705615.1_ASM1470561v1_genomic.fa.c00040_NZ_JACX...region001	cyclic-lactone-autoinducer
GCF_014706555.1	GCF_014706555.1_ASM1470655v1_genomic.fa.NZ_CP048793.1.region007	cyclic-lactone-autoinducer
GCF_014706555.1	GCF_014706555.1_ASM1470655v1_genomic.fa.NZ_CP048793.1.region010	cyclic-lactone-autoinducer
GCF_014706575.1	GCF_014706575.1_ASM1470657v1_genomic.fa.NZ_CP048794.1.region007	cyclic-lactone-autoinducer
GCF_014706575.1	GCF_014706575.1_ASM1470657v1_genomic.fa.NZ_CP048794.1.region010	cyclic-lactone-autoinducer
GCF_014779765.1	GCF_014779765.1_ASM1477976v1_genomic.fa.c00013_NZ_JACX...region001	cyclic-lactone-autoinducer
GCF_014842675.1	GCF_014842675.1_ASM1484267v1_genomic.fa.c00005_NZ_JACY...region001	cyclic-lactone-autoinducer
GCF_014854715.1	GCF_014854715.1_ASM1485471v1_genomic.fa.NZ_CP029370.1.region006	cyclic-lactone-autoinducer
GCF_014854715.1	GCF_014854715.1_ASM1485471v1_genomic.fa.NZ_CP029370.1.region010	cyclic-lactone-autoinducer
GCF_014854715.1	GCF_014854715.1_ASM1485471v1_genomic.fa.NZ_CP029370.1.region012	cyclic-lactone-autoinducer
GCF_014858585.1	GCF_014858585.1_ASM1485858v1_genomic.fa.NZ_SLTL01000001.region003	cyclic-lactone-autoinducer
GCF_014858585.1	GCF_014858585.1_ASM1485858v1_genomic.fa.NZ_SLTL01000002.region002	cyclic-lactone-autoinducer
GCF_014858585.1	GCF_014858585.1_ASM1485858v1_genomic.fa.NZ_SLTL01000006.region003	cyclic-lactone-autoinducer
GCF_014863545.1	GCF_014863545.1_ASM1486354v1_genomic.fa.NZ_CP062260.1.region005	cyclic-lactone-autoinducer
GCF_014873645.1	GCF_014873645.1_ASM1487364v1_genomic.fa.c00001_NZ_JADB...region001	cyclic-lactone-autoinducer
GCF_014873645.1	GCF_014873645.1_ASM1487364v1_genomic.fa.c00004_NZ_JADB...region001	cyclic-lactone-autoinducer
GCF_014905155.1	GCF_014905155.1_HK4_genomic.fa.c00004_NZ_JAAC...region002	cyclic-lactone-autoinducer
GCF_014905155.1	GCF_014905155.1_HK4_genomic.fa.c00028_NZ_JAAC...region001	cyclic-lactone-autoinducer
GCF_014905155.1	GCF_014905155.1_HK4_genomic.fa.c00034_NZ_JAAC...region001	cyclic-lactone-autoinducer
GCF_015326965.1	GCF_015326965.1_ASM1532696v1_genomic.fa.NZ_CP017659.1.region011	cyclic-lactone-autoinducer
GCF_015558675.1	GCF_015558675.1_ASM1555867v1_genomic.fa.c00022_NZ_JADM...region003	cyclic-lactone-autoinducer
GCF_015710815.1	GCF_015710815.1_ASM1571081v1_genomic.fa.NZ_CP049598.1.region002	cyclic-lactone-autoinducer
GCF_015710815.1	GCF_015710815.1_ASM1571081v1_genomic.fa.NZ_CP049598.1.region007	cyclic-lactone-autoinducer
GCF_015710815.1	GCF_015710815.1_ASM1571081v1_genomic.fa.NZ_CP049598.1.region015	cyclic-lactone-autoinducer
GCF_015710815.1	GCF_015710815.1_ASM1571081v1_genomic.fa.NZ_CP049598.1.region016	cyclic-lactone-autoinducer
GCF_015710815.1	GCF_015710815.1_ASM1571081v1_genomic.fa.NZ_CP049598.1.region017	cyclic-lactone-autoinducer
GCF_015710815.1	GCF_015710815.1_ASM1571081v1_genomic.fa.NZ_CP049598.1.region021	cyclic-lactone-autoinducer
GCF_015710975.1	GCF_015710975.1_ASM1571097v1_genomic.fa.NZ_CP049783.1.region002	cyclic-lactone-autoinducer
GCF_015710975.1	GCF_015710975.1_ASM1571097v1_genomic.fa.NZ_CP049783.1.region007	cyclic-lactone-autoinducer
GCF_015710975.1	GCF_015710975.1_ASM1571097v1_genomic.fa.NZ_CP049783.1.region015	cyclic-lactone-autoinducer
GCF_015710975.1	GCF_015710975.1_ASM1571097v1_genomic.fa.NZ_CP049783.1.region016	cyclic-lactone-autoinducer
GCF_015710975.1	GCF_015710975.1_ASM1571097v1_genomic.fa.NZ_CP049783.1.region017	cyclic-lactone-autoinducer
GCF_015710975.1	GCF_015710975.1_ASM1571097v1_genomic.fa.NZ_CP049783.1.region021	cyclic-lactone-autoinducer
GCF_015845605.1	GCF_015845605.1_ASM1584560v1_genomic.fa.NZ_LDHX01000018.region001	cyclic-lactone-autoinducer
GCF_015845605.1	GCF_015845605.1_ASM1584560v1_genomic.fa.NZ_LDHX01000076.region001	cyclic-lactone-autoinducer
GCF_015845705.1	GCF_015845705.1_ASM1584570v1_genomic.fa.NZ_LDHY01000063.region001	cyclic-lactone-autoinducer
GCF_015845705.1	GCF_015845705.1_ASM1584570v1_genomic.fa.NZ_LDHY01000069.region001	cyclic-lactone-autoinducer
GCF_015845785.1	GCF_015845785.1_ASM1584578v1_genomic.fa.NZ_LDIE01000035.region001	cyclic-lactone-autoinducer
GCF_015845785.1	GCF_015845785.1_ASM1584578v1_genomic.fa.NZ_LDIE01000043.region001	cyclic-lactone-autoinducer
GCF_015845785.1	GCF_015845785.1_ASM1584578v1_genomic.fa.NZ_LDIE01000053.region001	cyclic-lactone-autoinducer
GCF_015845785.1	GCF_015845785.1_ASM1584578v1_genomic.fa.NZ_LDIE01000056.region003	cyclic-lactone-autoinducer
GCF_015845785.1	GCF_015845785.1_ASM1584578v1_genomic.fa.NZ_LDIE01000062.region002	cyclic-lactone-autoinducer
GCF_015845785.1	GCF_015845785.1_ASM1584578v1_genomic.fa.NZ_LDIE01000067.region001	cyclic-lactone-autoinducer
GCF_015912845.1	GCF_015912845.1_ASM1591284v1_genomic.fa.NZ_LDJS01000006.region001	cyclic-lactone-autoinducer
GCF_016019935.1	GCF_016019935.1_ASM1601993v1_genomic.fa.c00009_NZ_JAEC...region003	cyclic-lactone-autoinducer
GCF_016424485.1	GCF_016424485.1_ASM1642448v1_genomic.fa.c00006_NZ_JAEL...region003	cyclic-lactone-autoinducer
GCF_016424485.1	GCF_016424485.1_ASM1642448v1_genomic.fa.c00017_NZ_JAEL...region002	cyclic-lactone-autoinducer
GCF_016424485.1	GCF_016424485.1_ASM1642448v1_genomic.fa.c00041_NZ_JAEL...region001	cyclic-lactone-autoinducer
GCF_016424485.1	GCF_016424485.1_ASM1642448v1_genomic.fa.c00080_NZ_JAEL...region002	cyclic-lactone-autoinducer
GCF_016482785.1	GCF_016482785.1_ASM1648278v1_genomic.fa.c00063_NZ_JAEM...region001	cyclic-lactone-autoinducer
GCF_016586185.1	GCF_016586185.1_ASM1658618v1_genomic.fa.NZ_BCPS01000096.region001	cyclic-lactone-autoinducer
GCF_016586185.1	GCF_016586185.1_ASM1658618v1_genomic.fa.NZ_BCPS01000099.region001	cyclic-lactone-autoinducer
GCF_016624415.1	GCF_016624415.1_S28_genomic.fa.c00041_NZ_JACV...region001	cyclic-lactone-autoinducer
GCF_016772475.1	GCF_016772475.1_ASM1677247v1_genomic.fa.NZ_CP068595.1.region002	cyclic-lactone-autoinducer
GCF_016772475.1	GCF_016772475.1_ASM1677247v1_genomic.fa.NZ_CP068595.1.region006	cyclic-lactone-autoinducer
GCF_016772475.1	GCF_016772475.1_ASM1677247v1_genomic.fa.NZ_CP068595.1.region007	cyclic-lactone-autoinducer
GCF_016908255.1	GCF_016908255.1_ASM1690825v1_genomic.fa.c00001_NZ_JAFB...region003	cyclic-lactone-autoinducer
GCF_017086365.1	GCF_017086365.1_ASM1708636v1_genomic.fa.NZ_CP070969.1.region003	cyclic-lactone-autoinducer
GCF_017086365.1	GCF_017086365.1_ASM1708636v1_genomic.fa.NZ_CP070969.1.region004	cyclic-lactone-autoinducer
GCF_017086365.1	GCF_017086365.1_ASM1708636v1_genomic.fa.NZ_CP070969.1.region005	cyclic-lactone-autoinducer
GCF_017582705.1	GCF_017582705.1_ASM1758270v1_genomic.fa.c00020_NZ_JAGF...region001	cyclic-lactone-autoinducer
GCF_017589695.1	GCF_017589695.1_ASM1758969v1_genomic.fa.c00002_NZ_JAFJ...region001	cyclic-lactone-autoinducer
GCF_017589695.1	GCF_017589695.1_ASM1758969v1_genomic.fa.c00002_NZ_JAFJ...region005	cyclic-lactone-autoinducer
GCF_017589695.1	GCF_017589695.1_ASM1758969v1_genomic.fa.c00006_NZ_JAFJ...region004	cyclic-lactone-autoinducer
GCF_017652985.1	GCF_017652985.1_ASM1765298v1_genomic.fa.c00105_NZ_JAGG...region001	cyclic-lactone-autoinducer
GCF_017832315.1	GCF_017832315.1_ASM1783231v1_genomic.fa.c00001_NZ_JAFI...region003	cyclic-lactone-autoinducer
GCF_017833155.1	GCF_017833155.1_ASM1783315v1_genomic.fa.c00001_NZ_JAFI...region011	cyclic-lactone-autoinducer
GCF_017833155.1	GCF_017833155.1_ASM1783315v1_genomic.fa.c00001_NZ_JAFI...region015	cyclic-lactone-autoinducer
GCF_017833255.1	GCF_017833255.1_ASM1783325v1_genomic.fa.c00001_NZ_JAFI...region002	cyclic-lactone-autoinducer
GCF_017833915.1	GCF_017833915.1_ASM1783391v1_genomic.fa.c00001_NZ_JAFI...region001	cyclic-lactone-autoinducer
GCF_017833915.1	GCF_017833915.1_ASM1783391v1_genomic.fa.c00003_NZ_JAFI...region002	cyclic-lactone-autoinducer
GCF_017833915.1	GCF_017833915.1_ASM1783391v1_genomic.fa.c00013_NZ_JAFI...region001	cyclic-lactone-autoinducer
GCF_017873605.1	GCF_017873605.1_ASM1787360v1_genomic.fa.c00019_NZ_JAGG...region001	cyclic-lactone-autoinducer
GCF_017874215.1	GCF_017874215.1_ASM1787421v1_genomic.fa.c00008_NZ_JAGG...region001	cyclic-lactone-autoinducer
GCF_017874255.1	GCF_017874255.1_ASM1787425v1_genomic.fa.c00001_NZ_JAGG...region002	cyclic-lactone-autoinducer
GCF_017874615.1	GCF_017874615.1_ASM1787461v1_genomic.fa.c00014_NZ_JAGI...region001	cyclic-lactone-autoinducer
GCF_017874735.1	GCF_017874735.1_ASM1787473v1_genomic.fa.c00004_NZ_JAGG...region001	cyclic-lactone-autoinducer
GCF_017874735.1	GCF_017874735.1_ASM1787473v1_genomic.fa.c00021_NZ_JAGG...region001	cyclic-lactone-autoinducer
GCF_017876935.1	GCF_017876935.1_ASM1787693v1_genomic.fa.c00001_NZ_JAGI...region005	cyclic-lactone-autoinducer
GCF_017942085.1	GCF_017942085.1_ASM1794208v1_genomic.fa.c00012_NZ_JAGK...region001	cyclic-lactone-autoinducer
GCF_017942085.1	GCF_017942085.1_ASM1794208v1_genomic.fa.c00042_NZ_JAGK...region001	cyclic-lactone-autoinducer
GCF_018207515.1	GCF_018207515.1_ASM1820751v1_genomic.fa.NZ_CP073365.1.region003	cyclic-lactone-autoinducer
GCF_018207515.1	GCF_018207515.1_ASM1820751v1_genomic.fa.NZ_CP073365.1.region004	cyclic-lactone-autoinducer
GCF_018207515.1	GCF_018207515.1_ASM1820751v1_genomic.fa.NZ_CP073365.1.region007	cyclic-lactone-autoinducer
GCF_018310695.1	GCF_018310695.1_ASM1831069v1_genomic.fa.c00011_NZ_JAGX...region001	cyclic-lactone-autoinducer
GCF_018310695.1	GCF_018310695.1_ASM1831069v1_genomic.fa.c00041_NZ_JAGX...region001	cyclic-lactone-autoinducer
GCF_018333335.1	GCF_018333335.1_ASM1833333v1_genomic.fa.NZ_BORU01000002.region001	cyclic-lactone-autoinducer
GCF_018333335.1	GCF_018333335.1_ASM1833333v1_genomic.fa.NZ_BORU01000005.region002	cyclic-lactone-autoinducer
GCF_018333355.1	GCF_018333355.1_ASM1833335v1_genomic.fa.NZ_BORV01000002.region001	cyclic-lactone-autoinducer
GCF_018403065.1	GCF_018403065.1_ASM1840306v1_genomic.fa.NZ_BORY01000044.region001	cyclic-lactone-autoinducer
GCF_018403105.1	GCF_018403105.1_ASM1840310v1_genomic.fa.NZ_BOSA01000004.region001	cyclic-lactone-autoinducer
GCF_018403125.1	GCF_018403125.1_ASM1840312v1_genomic.fa.NZ_BOSB01000002.region003	cyclic-lactone-autoinducer
GCF_018403145.1	GCF_018403145.1_ASM1840314v1_genomic.fa.NZ_BOSC01000001.region001	cyclic-lactone-autoinducer
GCF_018403185.1	GCF_018403185.1_ASM1840318v1_genomic.fa.NZ_BOSE01000006.region001	cyclic-lactone-autoinducer
GCF_018403205.1	GCF_018403205.1_ASM1840320v1_genomic.fa.NZ_BOSF01000002.region003	cyclic-lactone-autoinducer
GCF_018403245.1	GCF_018403245.1_ASM1840324v1_genomic.fa.NZ_BOSH01000004.region001	cyclic-lactone-autoinducer
GCF_018403345.1	GCF_018403345.1_ASM1840334v1_genomic.fa.NZ_BOSM01000005.region001	cyclic-lactone-autoinducer
GCF_018403665.1	GCF_018403665.1_ASM1840366v1_genomic.fa.NZ_BOVJ01000088.region001	cyclic-lactone-autoinducer
GCF_018613005.1	GCF_018613005.1_ASM1861300v1_genomic.fa.c00011_NZ_JAGG...region001	cyclic-lactone-autoinducer
GCF_018613005.1	GCF_018613005.1_ASM1861300v1_genomic.fa.c00068_NZ_JAGG...region001	cyclic-lactone-autoinducer
GCF_018614985.1	GCF_018614985.1_ASM1861498v1_genomic.fa.c00075_NZ_JAGG...region001	cyclic-lactone-autoinducer
GCF_018917385.1	GCF_018917385.1_ASM1891738v1_genomic.fa.c00025_NZ_JAHL...region001	cyclic-lactone-autoinducer
GCF_018966525.1	GCF_018966525.1_ASM1896652v1_genomic.fa.NZ_CP076607.1.region005	cyclic-lactone-autoinducer
GCF_018966525.1	GCF_018966525.1_ASM1896652v1_genomic.fa.NZ_CP076607.1.region007	cyclic-lactone-autoinducer
GCF_018966525.1	GCF_018966525.1_ASM1896652v1_genomic.fa.NZ_CP076607.1.region008	cyclic-lactone-autoinducer
GCF_018998565.1	GCF_018998565.1_ASM1899856v1_genomic.fa.c00007_NZ_JAHN...region001	cyclic-lactone-autoinducer
GCF_018998565.1	GCF_018998565.1_ASM1899856v1_genomic.fa.c00011_NZ_JAHN...region002	cyclic-lactone-autoinducer
GCF_018998565.1	GCF_018998565.1_ASM1899856v1_genomic.fa.c00015_NZ_JAHN...region001	cyclic-lactone-autoinducer
GCF_018998565.1	GCF_018998565.1_ASM1899856v1_genomic.fa.c00041_NZ_JAHN...region001	cyclic-lactone-autoinducer
GCF_018998565.1	GCF_018998565.1_ASM1899856v1_genomic.fa.c00066_NZ_JAHN...region001	cyclic-lactone-autoinducer
GCF_019042715.1	GCF_019042715.1_ASM1904271v1_genomic.fa.c00013_NZ_JAHP...region001	cyclic-lactone-autoinducer
GCF_019042715.1	GCF_019042715.1_ASM1904271v1_genomic.fa.c00037_NZ_JAHP...region001	cyclic-lactone-autoinducer
GCF_019042715.1	GCF_019042715.1_ASM1904271v1_genomic.fa.c00040_NZ_JAHP...region002	cyclic-lactone-autoinducer
GCF_019352175.1	GCF_019352175.1_ASM1935217v1_genomic.fa.c00016_NZ_JACB...region001	cyclic-lactone-autoinducer
GCF_019352175.1	GCF_019352175.1_ASM1935217v1_genomic.fa.c00078_NZ_JACB...region001	cyclic-lactone-autoinducer
GCF_019352175.1	GCF_019352175.1_ASM1935217v1_genomic.fa.c00078_NZ_JACB...region002	cyclic-lactone-autoinducer
GCF_019352175.1	GCF_019352175.1_ASM1935217v1_genomic.fa.c00079_NZ_JACB...region001	cyclic-lactone-autoinducer
GCF_019431355.1	GCF_019431355.1_ASM1943135v1_genomic.fa.NZ_CP080269.1.region005	cyclic-lactone-autoinducer
GCF_019443105.1	GCF_019443105.1_ASM1944310v1_genomic.fa.c00020_NZ_JAHZ...region001	cyclic-lactone-autoinducer
GCF_019454065.1	GCF_019454065.1_ASM1945406v1_genomic.fa.NZ_CP073682.1.region010	cyclic-lactone-autoinducer
GCF_019454065.1	GCF_019454065.1_ASM1945406v1_genomic.fa.NZ_CP073682.1.region013	cyclic-lactone-autoinducer
GCF_019454085.1	GCF_019454085.1_ASM1945408v1_genomic.fa.NZ_CP073683.1.region011	cyclic-lactone-autoinducer
GCF_019454085.1	GCF_019454085.1_ASM1945408v1_genomic.fa.NZ_CP073683.1.region016	cyclic-lactone-autoinducer
GCF_019454085.1	GCF_019454085.1_ASM1945408v1_genomic.fa.NZ_CP073683.1.region017	cyclic-lactone-autoinducer
GCF_019550795.1	GCF_019550795.1_ASM1955079v1_genomic.fa.NZ_CP080545.1.region001	cyclic-lactone-autoinducer
GCF_019550795.1	GCF_019550795.1_ASM1955079v1_genomic.fa.NZ_CP080545.1.region003	cyclic-lactone-autoinducer
GCF_019641495.1	GCF_019641495.1_ASM1964149v1_genomic.fa.c00002_NZ_JAIF...region008	cyclic-lactone-autoinducer
GCF_019641495.1	GCF_019641495.1_ASM1964149v1_genomic.fa.c00020_NZ_JAIF...region001	cyclic-lactone-autoinducer
GCF_019748915.1	GCF_019748915.1_ASM1974891v1_genomic.fa.c00015_NZ_JACL...region002	cyclic-lactone-autoinducer
GCF_019748915.1	GCF_019748915.1_ASM1974891v1_genomic.fa.c00044_NZ_JACL...region001	cyclic-lactone-autoinducer
GCF_019748915.1	GCF_019748915.1_ASM1974891v1_genomic.fa.c00057_NZ_JACL...region001	cyclic-lactone-autoinducer
GCF_019749075.1	GCF_019749075.1_ASM1974907v1_genomic.fa.c00004_NZ_JACL...region001	cyclic-lactone-autoinducer
GCF_019749075.1	GCF_019749075.1_ASM1974907v1_genomic.fa.c00012_NZ_JACL...region001	cyclic-lactone-autoinducer
GCF_019749075.1	GCF_019749075.1_ASM1974907v1_genomic.fa.c00029_NZ_JACL...region003	cyclic-lactone-autoinducer
GCF_019749075.1	GCF_019749075.1_ASM1974907v1_genomic.fa.c00046_NZ_JACL...region001	cyclic-lactone-autoinducer
GCF_019749095.1	GCF_019749095.1_ASM1974909v1_genomic.fa.c00008_NZ_JACL...region001	cyclic-lactone-autoinducer
GCF_019749095.1	GCF_019749095.1_ASM1974909v1_genomic.fa.c00012_NZ_JACL...region001	cyclic-lactone-autoinducer
GCF_019749095.1	GCF_019749095.1_ASM1974909v1_genomic.fa.c00014_NZ_JACL...region003	cyclic-lactone-autoinducer
GCF_019749095.1	GCF_019749095.1_ASM1974909v1_genomic.fa.c00018_NZ_JACL...region001	cyclic-lactone-autoinducer
GCF_019749115.1	GCF_019749115.1_ASM1974911v1_genomic.fa.c00001_NZ_JACL...region001	cyclic-lactone-autoinducer
GCF_019749115.1	GCF_019749115.1_ASM1974911v1_genomic.fa.c00005_NZ_JACL...region002	cyclic-lactone-autoinducer
GCF_019749115.1	GCF_019749115.1_ASM1974911v1_genomic.fa.c00011_NZ_JACL...region001	cyclic-lactone-autoinducer
GCF_019749115.1	GCF_019749115.1_ASM1974911v1_genomic.fa.c00014_NZ_JACL...region005	cyclic-lactone-autoinducer
GCF_019749165.1	GCF_019749165.1_ASM1974916v1_genomic.fa.c00002_NZ_JACL...region003	cyclic-lactone-autoinducer
GCF_019749165.1	GCF_019749165.1_ASM1974916v1_genomic.fa.c00008_NZ_JACL...region001	cyclic-lactone-autoinducer
GCF_019749165.1	GCF_019749165.1_ASM1974916v1_genomic.fa.c00015_NZ_JACL...region001	cyclic-lactone-autoinducer
GCF_019749165.1	GCF_019749165.1_ASM1974916v1_genomic.fa.c00026_NZ_JACL...region001	cyclic-lactone-autoinducer
GCF_019904115.1	GCF_019904115.1_ASM1990411v1_genomic.fa.c00034_NZ_JAHB...region001	cyclic-lactone-autoinducer
GCF_019904115.1	GCF_019904115.1_ASM1990411v1_genomic.fa.c00038_NZ_JAHB...region003	cyclic-lactone-autoinducer
GCF_019904155.1	GCF_019904155.1_ASM1990415v1_genomic.fa.c00026_NZ_JAHC...region001	cyclic-lactone-autoinducer
GCF_019904155.1	GCF_019904155.1_ASM1990415v1_genomic.fa.c00095_NZ_JAHC...region001	cyclic-lactone-autoinducer
GCF_020181695.1	GCF_020181695.1_ASM2018169v1_genomic.fa.NZ_CP084033.1.region007	cyclic-lactone-autoinducer
GCF_020181695.1	GCF_020181695.1_ASM2018169v1_genomic.fa.NZ_CP084033.1.region011	cyclic-lactone-autoinducer
GCF_020404765.1	GCF_020404765.1_ASM2040476v1_genomic.fa.c00029_NZ_JAIV...region001	cyclic-lactone-autoinducer
GCF_020404765.1	GCF_020404765.1_ASM2040476v1_genomic.fa.c00041_NZ_JAIV...region002	cyclic-lactone-autoinducer
GCF_020404765.1	GCF_020404765.1_ASM2040476v1_genomic.fa.c00052_NZ_JAIV...region001	cyclic-lactone-autoinducer
GCF_020736845.1	GCF_020736845.1_ASM2073684v1_genomic.fa.c00009_NZ_JAFF...region001	cyclic-lactone-autoinducer
GCF_020736845.1	GCF_020736845.1_ASM2073684v1_genomic.fa.c00022_NZ_JAFF...region001	cyclic-lactone-autoinducer
GCF_020736845.1	GCF_020736845.1_ASM2073684v1_genomic.fa.c00025_NZ_JAFF...region001	cyclic-lactone-autoinducer
GCF_020736845.1	GCF_020736845.1_ASM2073684v1_genomic.fa.c00025_NZ_JAFF...region002	cyclic-lactone-autoinducer
GCF_020736845.1	GCF_020736845.1_ASM2073684v1_genomic.fa.c00027_NZ_JAFF...region002	cyclic-lactone-autoinducer
GCF_021312615.1	GCF_021312615.1_ASM2131261v1_genomic.fa.c00033_NZ_JAIF...region001	cyclic-lactone-autoinducer
GCF_021312615.1	GCF_021312615.1_ASM2131261v1_genomic.fa.c00038_NZ_JAIF...region001	cyclic-lactone-autoinducer
GCF_021312615.1	GCF_021312615.1_ASM2131261v1_genomic.fa.c00044_NZ_JAIF...region001	cyclic-lactone-autoinducer
GCF_021513275.1	GCF_021513275.1_ASM2151327v1_genomic.fa.NZ_CP090978.1.region007	cyclic-lactone-autoinducer
GCF_021513275.1	GCF_021513275.1_ASM2151327v1_genomic.fa.NZ_CP090979.1.region001	cyclic-lactone-autoinducer
GCF_021530955.1	GCF_021530955.1_ASM2153095v1_genomic.fa.c00002_NZ_JAKF...region004	cyclic-lactone-autoinducer
GCF_021530955.1	GCF_021530955.1_ASM2153095v1_genomic.fa.c00002_NZ_JAKF...region008	cyclic-lactone-autoinducer
GCF_021530955.1	GCF_021530955.1_ASM2153095v1_genomic.fa.c00002_NZ_JAKF...region010	cyclic-lactone-autoinducer
GCF_021530955.1	GCF_021530955.1_ASM2153095v1_genomic.fa.c00005_NZ_JAKF...region002	cyclic-lactone-autoinducer
GCF_021532315.1	GCF_021532315.1_ASM2153231v1_genomic.fa.c00054_NZ_JAKG...region001	cyclic-lactone-autoinducer
GCF_021733715.1	GCF_021733715.1_ASM2173371v1_genomic.fa.c00001_NZ_JAHR...region004	cyclic-lactone-autoinducer
GCF_022163125.1	GCF_022163125.1_ASM2216312v1_genomic.fa.NZ_CP091881.1.region003	cyclic-lactone-autoinducer
GCF_022163125.1	GCF_022163125.1_ASM2216312v1_genomic.fa.NZ_CP091881.1.region008	cyclic-lactone-autoinducer
GCF_022180385.2	GCF_022180385.2_ASM2218038v2_genomic.fa.NZ_BQME02000002.region002	cyclic-lactone-autoinducer
GCF_022234545.1	GCF_022234545.1_ASM2223454v1_genomic.fa.c00011_NZ_JAIE...region001	cyclic-lactone-autoinducer
GCF_022234545.1	GCF_022234545.1_ASM2223454v1_genomic.fa.c00022_NZ_JAIE...region001	cyclic-lactone-autoinducer
GCF_022343625.1	GCF_022343625.1_ASM2234362v1_genomic.fa.c00008_NZ_JAKQ...region001	cyclic-lactone-autoinducer
GCF_022346885.1	GCF_022346885.1_ASM2234688v1_genomic.fa.c00011_NZ_JAKR...region001	cyclic-lactone-autoinducer
GCF_022346995.1	GCF_022346995.1_ASM2234699v1_genomic.fa.c00022_NZ_JAKR...region001	cyclic-lactone-autoinducer
GCF_022354825.1	GCF_022354825.1_ASM2235482v1_genomic.fa.NZ_CP031168.1.region003	cyclic-lactone-autoinducer
GCF_022369515.1	GCF_022369515.1_ASM2236951v1_genomic.fa.NZ_CP059724.1.region003	cyclic-lactone-autoinducer
GCF_022369515.1	GCF_022369515.1_ASM2236951v1_genomic.fa.NZ_CP059724.1.region004	cyclic-lactone-autoinducer
GCF_022458865.1	GCF_022458865.1_ASM2245886v1_genomic.fa.c00008_NZ_JAJN...region001	cyclic-lactone-autoinducer
GCF_022492955.1	GCF_022492955.1_ASM2249295v1_genomic.fa.NZ_CP092779.1.region009	cyclic-lactone-autoinducer
GCF_022492955.1	GCF_022492955.1_ASM2249295v1_genomic.fa.NZ_CP092779.1.region014	cyclic-lactone-autoinducer
GCF_022492955.1	GCF_022492955.1_ASM2249295v1_genomic.fa.NZ_CP092779.1.region015	cyclic-lactone-autoinducer
GCF_022494515.1	GCF_022494515.1_ASM2249451v1_genomic.fa.NZ_CP086393.1.region008	cyclic-lactone-autoinducer
GCF_022531965.1	GCF_022531965.1_ASM2253196v1_genomic.fa.NZ_CP092831.1.region003	cyclic-lactone-autoinducer
GCF_022531965.1	GCF_022531965.1_ASM2253196v1_genomic.fa.NZ_CP092831.1.region008	cyclic-lactone-autoinducer
GCF_022531965.1	GCF_022531965.1_ASM2253196v1_genomic.fa.NZ_CP092831.1.region013	cyclic-lactone-autoinducer
GCF_022537985.1	GCF_022537985.1_ASM2253798v1_genomic.fa.c00002_NZ_JAKV...region001	cyclic-lactone-autoinducer
GCF_022537985.1	GCF_022537985.1_ASM2253798v1_genomic.fa.c00004_NZ_JAKV...region001	cyclic-lactone-autoinducer
GCF_022537985.1	GCF_022537985.1_ASM2253798v1_genomic.fa.c00039_NZ_JAKV...region001	cyclic-lactone-autoinducer
GCF_022637315.1	GCF_022637315.1_ASM2263731v1_genomic.fa.NZ_CP093336.1.region006	cyclic-lactone-autoinducer
GCF_022649565.1	GCF_022649565.1_ASM2264956v1_genomic.fa.NZ_CP023711.1.region005	cyclic-lactone-autoinducer
GCF_022649565.1	GCF_022649565.1_ASM2264956v1_genomic.fa.NZ_CP023711.1.region012	cyclic-lactone-autoinducer
GCF_022649565.1	GCF_022649565.1_ASM2264956v1_genomic.fa.NZ_CP023711.1.region018	cyclic-lactone-autoinducer
GCF_022811565.1	GCF_022811565.1_ASM2281156v1_genomic.fa.NZ_CP024795.1.region004	cyclic-lactone-autoinducer
GCF_022811565.1	GCF_022811565.1_ASM2281156v1_genomic.fa.NZ_CP024795.1.region005	cyclic-lactone-autoinducer
GCF_022811565.1	GCF_022811565.1_ASM2281156v1_genomic.fa.NZ_CP024795.1.region006	cyclic-lactone-autoinducer
GCF_022811565.1	GCF_022811565.1_ASM2281156v1_genomic.fa.NZ_CP024795.1.region014	cyclic-lactone-autoinducer
GCF_022811565.1	GCF_022811565.1_ASM2281156v1_genomic.fa.NZ_CP024795.1.region019	cyclic-lactone-autoinducer
GCF_022811565.1	GCF_022811565.1_ASM2281156v1_genomic.fa.NZ_CP024795.1.region022	cyclic-lactone-autoinducer
GCF_022813115.1	GCF_022813115.1_ASM2281311v1_genomic.fa.c00001_NZ_JALG...region001	cyclic-lactone-autoinducer
GCF_022813115.1	GCF_022813115.1_ASM2281311v1_genomic.fa.c00002_NZ_JALG...region002	cyclic-lactone-autoinducer
GCF_022813115.1	GCF_022813115.1_ASM2281311v1_genomic.fa.c00022_NZ_JALG...region001	cyclic-lactone-autoinducer
GCF_022813115.1	GCF_022813115.1_ASM2281311v1_genomic.fa.c00023_NZ_JALG...region003	cyclic-lactone-autoinducer
GCF_023101145.1	GCF_023101145.1_ASM2310114v1_genomic.fa.NZ_CP073714.1.region004	cyclic-lactone-autoinducer
GCF_023195625.1	GCF_023195625.1_ASM2319562v1_genomic.fa.c00001_NZ_JALL...region001	cyclic-lactone-autoinducer
GCF_023195625.1	GCF_023195625.1_ASM2319562v1_genomic.fa.c00023_NZ_JALL...region001	cyclic-lactone-autoinducer
GCF_023276405.1	GCF_023276405.1_ASM2327640v1_genomic.fa.c00001_NZ_JALR...region001	cyclic-lactone-autoinducer
GCF_023374295.1	GCF_023374295.1_ASM2337429v1_genomic.fa.NZ_CP086373.1.region002	cyclic-lactone-autoinducer
GCF_023374295.1	GCF_023374295.1_ASM2337429v1_genomic.fa.NZ_CP086373.1.region008	cyclic-lactone-autoinducer
GCF_023374295.1	GCF_023374295.1_ASM2337429v1_genomic.fa.NZ_CP086373.1.region013	cyclic-lactone-autoinducer
GCF_023520895.1	GCF_023520895.1_ASM2352089v1_genomic.fa.NZ_CP026029.1.region001	cyclic-lactone-autoinducer
GCF_023520895.1	GCF_023520895.1_ASM2352089v1_genomic.fa.NZ_CP026029.1.region002	cyclic-lactone-autoinducer
GCF_023520895.1	GCF_023520895.1_ASM2352089v1_genomic.fa.NZ_CP026029.1.region006	cyclic-lactone-autoinducer
GCF_023523925.1	GCF_023523925.1_ASM2352392v1_genomic.fa.NZ_CP027059.1.region004	cyclic-lactone-autoinducer
GCF_023586645.1	GCF_023586645.1_ASM2358664v1_genomic.fa.NZ_CP097771.1.region005	cyclic-lactone-autoinducer
GCF_023586645.1	GCF_023586645.1_ASM2358664v1_genomic.fa.NZ_CP097771.1.region007	cyclic-lactone-autoinducer
GCF_023586645.1	GCF_023586645.1_ASM2358664v1_genomic.fa.NZ_CP097771.1.region013	cyclic-lactone-autoinducer
GCF_023586645.1	GCF_023586645.1_ASM2358664v1_genomic.fa.NZ_CP097771.1.region018	cyclic-lactone-autoinducer
GCF_023586685.1	GCF_023586685.1_ASM2358668v1_genomic.fa.NZ_CP097769.1.region004	cyclic-lactone-autoinducer
GCF_023586685.1	GCF_023586685.1_ASM2358668v1_genomic.fa.NZ_CP097769.1.region008	cyclic-lactone-autoinducer
GCF_023586705.1	GCF_023586705.1_ASM2358670v1_genomic.fa.NZ_CP097767.1.region002	cyclic-lactone-autoinducer
GCF_023586705.1	GCF_023586705.1_ASM2358670v1_genomic.fa.NZ_CP097767.1.region004	cyclic-lactone-autoinducer
GCF_023586705.1	GCF_023586705.1_ASM2358670v1_genomic.fa.NZ_CP097767.1.region013	cyclic-lactone-autoinducer
GCF_023586705.1	GCF_023586705.1_ASM2358670v1_genomic.fa.NZ_CP097767.1.region014	cyclic-lactone-autoinducer
GCF_023586725.1	GCF_023586725.1_ASM2358672v1_genomic.fa.NZ_CP097770.1.region002	cyclic-lactone-autoinducer
GCF_023586725.1	GCF_023586725.1_ASM2358672v1_genomic.fa.NZ_CP097770.1.region008	cyclic-lactone-autoinducer
GCF_023586745.1	GCF_023586745.1_ASM2358674v1_genomic.fa.NZ_CP097775.1.region004	cyclic-lactone-autoinducer
GCF_023586745.1	GCF_023586745.1_ASM2358674v1_genomic.fa.NZ_CP097775.1.region015	cyclic-lactone-autoinducer
GCF_023586765.1	GCF_023586765.1_ASM2358676v1_genomic.fa.NZ_CP097778.1.region008	cyclic-lactone-autoinducer
GCF_023586765.1	GCF_023586765.1_ASM2358676v1_genomic.fa.NZ_CP097778.1.region013	cyclic-lactone-autoinducer
GCF_023586785.1	GCF_023586785.1_ASM2358678v1_genomic.fa.NZ_CP097766.1.region008	cyclic-lactone-autoinducer
GCF_023586785.1	GCF_023586785.1_ASM2358678v1_genomic.fa.NZ_CP097766.1.region013	cyclic-lactone-autoinducer
GCF_023586805.1	GCF_023586805.1_ASM2358680v1_genomic.fa.NZ_CP097773.1.region004	cyclic-lactone-autoinducer
GCF_023586805.1	GCF_023586805.1_ASM2358680v1_genomic.fa.NZ_CP097773.1.region015	cyclic-lactone-autoinducer
GCF_023614095.1	GCF_023614095.1_ASM2361409v1_genomic.fa.c00003_NZ_JAKI...region001	cyclic-lactone-autoinducer
GCF_023704175.1	GCF_023704175.1_ASM2370417v1_genomic.fa.NZ_CP084530.1.region006	cyclic-lactone-autoinducer
GCF_023712785.1	GCF_023712785.1_ASM2371278v1_genomic.fa.c00026_NZ_JAMA...region001	cyclic-lactone-autoinducer
GCF_023713665.1	GCF_023713665.1_ASM2371366v1_genomic.fa.c00056_NZ_JAMA...region002	cyclic-lactone-autoinducer
GCF_023713805.1	GCF_023713805.1_ASM2371380v1_genomic.fa.c00003_NZ_JAMA...region001	cyclic-lactone-autoinducer
GCF_023713805.1	GCF_023713805.1_ASM2371380v1_genomic.fa.c00028_NZ_JAMA...region001	cyclic-lactone-autoinducer
GCF_023713805.1	GCF_023713805.1_ASM2371380v1_genomic.fa.c00095_NZ_JAMA...region001	cyclic-lactone-autoinducer
GCF_023713885.1	GCF_023713885.1_ASM2371388v1_genomic.fa.c00005_NZ_JAMA...region001	cyclic-lactone-autoinducer
GCF_023714295.1	GCF_023714295.1_ASM2371429v1_genomic.fa.c00011_NZ_JAMA...region003	cyclic-lactone-autoinducer
GCF_023714445.1	GCF_023714445.1_ASM2371444v1_genomic.fa.c00006_NZ_JAMA...region001	cyclic-lactone-autoinducer
GCF_023715345.1	GCF_023715345.1_ASM2371534v1_genomic.fa.c00002_NZ_JAMB...region001	cyclic-lactone-autoinducer
GCF_023715465.1	GCF_023715465.1_ASM2371546v1_genomic.fa.c00002_NZ_JAMB...region001	cyclic-lactone-autoinducer
GCF_024159265.1	GCF_024159265.1_ASM2415926v1_genomic.fa.c00001_NZ_JAMY...region010	cyclic-lactone-autoinducer
GCF_900086655.1	GCF_900086655.1_PRJEB13948_genomic.fa.NZ_LT575476.1.region008	cyclic-lactone-autoinducer
GCF_900095775.1	GCF_900095775.1_ASM90009577v1_genomic.fa.NZ_FMIS01000020.region001	cyclic-lactone-autoinducer
GCF_900099765.1	GCF_900099765.1_IMG-taxon_2667527451_annotated_assembly_genomic.fa.NZ_FNDX01000003.region001	cyclic-lactone-autoinducer
GCF_900099765.1	GCF_900099765.1_IMG-taxon_2667527451_annotated_assembly_genomic.fa.NZ_FNDX01000019.region001	cyclic-lactone-autoinducer
GCF_900099765.1	GCF_900099765.1_IMG-taxon_2667527451_annotated_assembly_genomic.fa.NZ_FNDX01000051.region001	cyclic-lactone-autoinducer
GCF_900099895.1	GCF_900099895.1_IMG-taxon_2675903031_annotated_assembly_genomic.fa.NZ_FNDY01000008.region001	cyclic-lactone-autoinducer
GCF_900100345.1	GCF_900100345.1_IMG-taxon_2617270934_annotated_assembly_genomic.fa.NZ_FMTT01000002.region002	cyclic-lactone-autoinducer
GCF_900100345.1	GCF_900100345.1_IMG-taxon_2617270934_annotated_assembly_genomic.fa.NZ_FMTT01000039.region001	cyclic-lactone-autoinducer
GCF_900100345.1	GCF_900100345.1_IMG-taxon_2617270934_annotated_assembly_genomic.fa.NZ_FMTT01000070.region001	cyclic-lactone-autoinducer
GCF_900101225.1	GCF_900101225.1_IMG-taxon_2690315662_annotated_assembly_genomic.fa.NZ_FMZN01000003.region002	cyclic-lactone-autoinducer
GCF_900101595.1	GCF_900101595.1_IMG-taxon_2636416068_annotated_assembly_genomic.fa.NZ_FMYY01000001.region003	cyclic-lactone-autoinducer
GCF_900101595.1	GCF_900101595.1_IMG-taxon_2636416068_annotated_assembly_genomic.fa.NZ_FMYY01000007.region001	cyclic-lactone-autoinducer
GCF_900102125.1	GCF_900102125.1_IMG-taxon_2636416071_annotated_assembly_genomic.fa.NZ_FNAZ01000003.region002	cyclic-lactone-autoinducer
GCF_900102965.1	GCF_900102965.1_IMG-taxon_2667527409_annotated_assembly_genomic.fa.NZ_FNGM01000006.region001	cyclic-lactone-autoinducer
GCF_900102965.1	GCF_900102965.1_IMG-taxon_2667527409_annotated_assembly_genomic.fa.NZ_FNGM01000007.region001	cyclic-lactone-autoinducer
GCF_900109125.1	GCF_900109125.1_IMG-taxon_2639762524_annotated_assembly_genomic.fa.NZ_FNYX01000001.region001	cyclic-lactone-autoinducer
GCF_900109125.1	GCF_900109125.1_IMG-taxon_2639762524_annotated_assembly_genomic.fa.NZ_FNYX01000001.region002	cyclic-lactone-autoinducer
GCF_900109125.1	GCF_900109125.1_IMG-taxon_2639762524_annotated_assembly_genomic.fa.NZ_FNYX01000006.region001	cyclic-lactone-autoinducer
GCF_900109305.1	GCF_900109305.1_IMG-taxon_2636416070_annotated_assembly_genomic.fa.NZ_FNZO01000012.region001	cyclic-lactone-autoinducer
GCF_900110075.1	GCF_900110075.1_IMG-taxon_2690315629_annotated_assembly_genomic.fa.NZ_FOCJ01000001.region001	cyclic-lactone-autoinducer
GCF_900110075.1	GCF_900110075.1_IMG-taxon_2690315629_annotated_assembly_genomic.fa.NZ_FOCJ01000001.region002	cyclic-lactone-autoinducer
GCF_900110075.1	GCF_900110075.1_IMG-taxon_2690315629_annotated_assembly_genomic.fa.NZ_FOCJ01000003.region001	cyclic-lactone-autoinducer
GCF_900110075.1	GCF_900110075.1_IMG-taxon_2690315629_annotated_assembly_genomic.fa.NZ_FOCJ01000006.region001	cyclic-lactone-autoinducer
GCF_900110315.1	GCF_900110315.1_IMG-taxon_2617270876_annotated_assembly_genomic.fa.NZ_FODH01000001.region001	cyclic-lactone-autoinducer
GCF_900110315.1	GCF_900110315.1_IMG-taxon_2617270876_annotated_assembly_genomic.fa.NZ_FODH01000003.region001	cyclic-lactone-autoinducer
GCF_900110315.1	GCF_900110315.1_IMG-taxon_2617270876_annotated_assembly_genomic.fa.NZ_FODH01000006.region001	cyclic-lactone-autoinducer
GCF_900111565.1	GCF_900111565.1_IMG-taxon_2600255286_annotated_assembly_genomic.fa.NZ_FOIK01000001.region001	cyclic-lactone-autoinducer
GCF_900111565.1	GCF_900111565.1_IMG-taxon_2600255286_annotated_assembly_genomic.fa.NZ_FOIK01000001.region002	cyclic-lactone-autoinducer
GCF_900112925.1	GCF_900112925.1_IMG-taxon_2617270911_annotated_assembly_genomic.fa.NZ_FONN01000002.region002	cyclic-lactone-autoinducer
GCF_900112925.1	GCF_900112925.1_IMG-taxon_2617270911_annotated_assembly_genomic.fa.NZ_FONN01000004.region001	cyclic-lactone-autoinducer
GCF_900112925.1	GCF_900112925.1_IMG-taxon_2617270911_annotated_assembly_genomic.fa.NZ_FONN01000019.region001	cyclic-lactone-autoinducer
GCF_900113915.1	GCF_900113915.1_IMG-taxon_2593339199_annotated_assembly_genomic.fa.NZ_FORE01000007.region002	cyclic-lactone-autoinducer
GCF_900114475.1	GCF_900114475.1_IMG-taxon_2602042071_annotated_assembly_genomic.fa.NZ_FOTE01000004.region001	cyclic-lactone-autoinducer
GCF_900116035.1	GCF_900116035.1_IMG-taxon_2636416069_annotated_assembly_genomic.fa.NZ_FOYG01000001.region001	cyclic-lactone-autoinducer
GCF_900116035.1	GCF_900116035.1_IMG-taxon_2636416069_annotated_assembly_genomic.fa.NZ_FOYG01000003.region004	cyclic-lactone-autoinducer
GCF_900116105.1	GCF_900116105.1_IMG-taxon_2636416067_annotated_assembly_genomic.fa.NZ_FPAC01000001.region005	cyclic-lactone-autoinducer
GCF_900116125.1	GCF_900116125.1_IMG-taxon_2690315656_annotated_assembly_genomic.fa.NZ_FPAD01000001.region005	cyclic-lactone-autoinducer
GCF_900116125.1	GCF_900116125.1_IMG-taxon_2690315656_annotated_assembly_genomic.fa.NZ_FPAD01000002.region001	cyclic-lactone-autoinducer
GCF_900119055.1	GCF_900119055.1_IMG-taxon_2593339198_annotated_assembly_genomic.fa.NZ_FPIU01000003.region002	cyclic-lactone-autoinducer
GCF_900119055.1	GCF_900119055.1_IMG-taxon_2593339198_annotated_assembly_genomic.fa.NZ_FPIU01000009.region001	cyclic-lactone-autoinducer
GCF_900155685.1	GCF_900155685.1_Paenibacillus_bouchesdurhonensis_genomic.fa.NZ_LT732548.1.region006	cyclic-lactone-autoinducer
GCF_900156375.1	GCF_900156375.1_IMG-taxon_2681812895_annotated_assembly_genomic.fa.NZ_FTNK01000008.region002	cyclic-lactone-autoinducer
GCF_900168305.1	GCF_900168305.1_IMG-taxon_2713897451_annotated_assembly_genomic.fa.NZ_FVZJ01000002.region003	cyclic-lactone-autoinducer
GCF_900168305.1	GCF_900168305.1_IMG-taxon_2713897451_annotated_assembly_genomic.fa.NZ_FVZJ01000010.region001	cyclic-lactone-autoinducer
GCF_900168305.1	GCF_900168305.1_IMG-taxon_2713897451_annotated_assembly_genomic.fa.NZ_FVZJ01000019.region002	cyclic-lactone-autoinducer
GCF_900177425.1	GCF_900177425.1_IMG-taxon_2529292568_annotated_assembly_genomic.fa.NZ_LT840184.1.region006	cyclic-lactone-autoinducer
GCF_900177815.1	GCF_900177815.1_IMG-taxon_2708742535_annotated_assembly_genomic.fa.NZ_FXAZ01000001.region003	cyclic-lactone-autoinducer
GCF_900188505.1	GCF_900188505.1_SUK123_genomic.fa.NZ_FYEP01000001.region001	cyclic-lactone-autoinducer
GCF_900188505.1	GCF_900188505.1_SUK123_genomic.fa.NZ_FYEP01000012.region001	cyclic-lactone-autoinducer
GCF_900188505.1	GCF_900188505.1_SUK123_genomic.fa.NZ_FYEP01000012.region002	cyclic-lactone-autoinducer
GCF_900188505.1	GCF_900188505.1_SUK123_genomic.fa.NZ_FYEP01000024.region001	cyclic-lactone-autoinducer
GCF_900188505.1	GCF_900188505.1_SUK123_genomic.fa.NZ_FYEP01000029.region001	cyclic-lactone-autoinducer
GCF_900188525.1	GCF_900188525.1_PRJEB5951_genomic.fa.NZ_FYER01000001.region002	cyclic-lactone-autoinducer
GCF_900221045.1	GCF_900221045.1_IMG-taxon_2713897449_annotated_assembly_genomic.fa.NZ_OBQL01000002.region002	cyclic-lactone-autoinducer
GCF_900221045.1	GCF_900221045.1_IMG-taxon_2713897449_annotated_assembly_genomic.fa.NZ_OBQL01000010.region001	cyclic-lactone-autoinducer
GCF_900221045.1	GCF_900221045.1_IMG-taxon_2713897449_annotated_assembly_genomic.fa.NZ_OBQL01000019.region002	cyclic-lactone-autoinducer
GCF_900221055.1	GCF_900221055.1_IMG-taxon_2713897450_annotated_assembly_genomic.fa.NZ_OBQM01000002.region003	cyclic-lactone-autoinducer
GCF_900221055.1	GCF_900221055.1_IMG-taxon_2713897450_annotated_assembly_genomic.fa.NZ_OBQM01000010.region001	cyclic-lactone-autoinducer
GCF_900221055.1	GCF_900221055.1_IMG-taxon_2713897450_annotated_assembly_genomic.fa.NZ_OBQM01000019.region002	cyclic-lactone-autoinducer
GCF_900406265.2	GCF_900406265.2_PPOLYM89_genomic.fa.NZ_OXKC02000001.region002	cyclic-lactone-autoinducer
GCF_900406265.2	GCF_900406265.2_PPOLYM89_genomic.fa.NZ_OXKC02000004.region002	cyclic-lactone-autoinducer
GCF_900406265.2	GCF_900406265.2_PPOLYM89_genomic.fa.NZ_OXKC02000007.region001	cyclic-lactone-autoinducer
GCF_900454525.1	GCF_900454525.1_49508_G02_genomic.fa.NZ_UGSC01000001.region003	cyclic-lactone-autoinducer
GCF_900454525.1	GCF_900454525.1_49508_G02_genomic.fa.NZ_UGSC01000001.region008	cyclic-lactone-autoinducer
GCF_900454525.1	GCF_900454525.1_49508_G02_genomic.fa.NZ_UGSC01000001.region011	cyclic-lactone-autoinducer
GCF_900454525.1	GCF_900454525.1_49508_G02_genomic.fa.NZ_UGSC01000001.region015	cyclic-lactone-autoinducer
GCF_900454525.1	GCF_900454525.1_49508_G02_genomic.fa.NZ_UGSC01000001.region016	cyclic-lactone-autoinducer
GCF_900454525.1	GCF_900454525.1_49508_G02_genomic.fa.NZ_UGSC01000001.region017	cyclic-lactone-autoinducer
GCF_900454545.1	GCF_900454545.1_57458_H01_genomic.fa.NZ_UATJ01000012.region001	cyclic-lactone-autoinducer
GCF_900454545.1	GCF_900454545.1_57458_H01_genomic.fa.NZ_UATJ01000024.region001	cyclic-lactone-autoinducer
GCF_900454545.1	GCF_900454545.1_57458_H01_genomic.fa.NZ_UATJ01000035.region001	cyclic-lactone-autoinducer
GCF_900519125.1	GCF_900519125.1_PBLR_assembly_genomic.fa.NZ_LS992241.1.region004	cyclic-lactone-autoinducer
GCF_900519125.1	GCF_900519125.1_PBLR_assembly_genomic.fa.NZ_LS992241.1.region013	cyclic-lactone-autoinducer
GCF_902375655.1	GCF_902375655.1_MGYG-HGUT-01514_genomic.fa.c00011_NZ_CABK...region003	cyclic-lactone-autoinducer
GCF_902375745.1	GCF_902375745.1_MGYG-HGUT-01507_genomic.fa.c00001_NZ_CABK...region003	cyclic-lactone-autoinducer
GCF_902375745.1	GCF_902375745.1_MGYG-HGUT-01507_genomic.fa.c00003_NZ_CABK...region001	cyclic-lactone-autoinducer
GCF_902376025.1	GCF_902376025.1_MGYG-HGUT-01548_genomic.fa.c00004_NZ_CABK...region008	cyclic-lactone-autoinducer
GCF_902386945.1	GCF_902386945.1_UHGG_MGYG-HGUT-02414_genomic.fa.NZ_LR698998.1.region006	cyclic-lactone-autoinducer
GCF_903797665.1	GCF_903797665.1_B248_genomic.fa.c00002_NZ_CAIG...region001	cyclic-lactone-autoinducer
GCF_903797665.1	GCF_903797665.1_B248_genomic.fa.c00016_NZ_CAIG...region001	cyclic-lactone-autoinducer
GCF_903797665.1	GCF_903797665.1_B248_genomic.fa.c00019_NZ_CAIG...region001	cyclic-lactone-autoinducer
GCF_903797665.1	GCF_903797665.1_B248_genomic.fa.c00025_NZ_CAIG...region001	cyclic-lactone-autoinducer
GCF_903797665.1	GCF_903797665.1_B248_genomic.fa.c00043_NZ_CAIG...region001	cyclic-lactone-autoinducer
GCF_903797665.1	GCF_903797665.1_B248_genomic.fa.c00104_NZ_CAIG...region001	cyclic-lactone-autoinducer
GCF_910593845.1	GCF_910593845.1_T16R228_genomic.fa.c00010_NZ_CAJV...region001	cyclic-lactone-autoinducer
GCF_910593845.1	GCF_910593845.1_T16R228_genomic.fa.c00055_NZ_CAJV...region001	cyclic-lactone-autoinducer
GCF_910593845.1	GCF_910593845.1_T16R228_genomic.fa.c00096_NZ_CAJV...region001	cyclic-lactone-autoinducer
GCF_910594985.1	GCF_910594985.1_JJ-447_genomic.fa.c00004_NZ_CAJV...region001	cyclic-lactone-autoinducer
GCF_910594985.1	GCF_910594985.1_JJ-447_genomic.fa.c00034_NZ_CAJV...region001	cyclic-lactone-autoinducer
GCF_924513355.1	GCF_924513355.1_JJ-60_genomic.fa.c00001_NZ_CAKM...region001	cyclic-lactone-autoinducer
GCF_924513355.1	GCF_924513355.1_JJ-60_genomic.fa.c00005_NZ_CAKM...region001	cyclic-lactone-autoinducer
GCF_927798095.1	GCF_927798095.1_CIP111893_genomic.fa.c00006_NZ_CAKM...region001	cyclic-lactone-autoinducer
GCF_927798095.1	GCF_927798095.1_CIP111893_genomic.fa.c00020_NZ_CAKM...region001	cyclic-lactone-autoinducer
GCF_927798095.1	GCF_927798095.1_CIP111893_genomic.fa.c00050_NZ_CAKM...region001	cyclic-lactone-autoinducer
GCF_927798115.1	GCF_927798115.1_CIP111892_genomic.fa.c00001_NZ_CAKM...region001	cyclic-lactone-autoinducer
GCF_927798115.1	GCF_927798115.1_CIP111892_genomic.fa.c00001_NZ_CAKM...region002	cyclic-lactone-autoinducer
GCF_927798115.1	GCF_927798115.1_CIP111892_genomic.fa.c00001_NZ_CAKM...region003	cyclic-lactone-autoinducer
GCF_927798175.1	GCF_927798175.1_CIP111890_genomic.fa.c00001_NZ_CAKM...region001	cyclic-lactone-autoinducer
GCF_000193415.1	GCF_000193415.1_ASM19341v1_genomic.fa.NZ_ADHJ01000053.region002	ectoine
GCF_000204455.1	GCF_000204455.1_ASM20445v1_genomic.fa.NZ_AEXS01000016.region001	ectoine
GCF_000230915.1	GCF_000230915.1_ASM23091v1_genomic.fa.NZ_AGIP01000012.region001	ectoine
GCF_000285515.1	GCF_000285515.1_ASM28551v1_genomic.fa.NZ_HE610957.1.region001	ectoine
GCF_000378385.1	GCF_000378385.1_ASM37838v1_genomic.fa.NZ_KB899659.1.region004	ectoine
GCF_000380965.1	GCF_000380965.1_ASM38096v1_genomic.fa.NZ_KB905589.1.region001	ectoine
GCF_000422465.1	GCF_000422465.1_ASM42246v1_genomic.fa.NZ_KE383842.1.region003	ectoine
GCF_000422505.1	GCF_000422505.1_ASM42250v1_genomic.fa.NZ_AULX01000023.region002	ectoine
GCF_000517885.1	GCF_000517885.1_ASM51788v1_genomic.fa.NZ_ASPT01000065.region002	ectoine
GCF_000517945.1	GCF_000517945.1_ASM51794v1_genomic.fa.NZ_ASPW01000031.region001	ectoine
GCF_000518465.1	GCF_000518465.1_ASM51846v1_genomic.fa.NZ_JADQ01000023.region001	ectoine
GCF_000686845.1	GCF_000686845.1_ASM68684v1_genomic.fa.NZ_JMLS01000005.region001	ectoine
GCF_000732325.1	GCF_000732325.1_ASM73232v1_genomic.fa.NZ_BBIW01000005.region001	ectoine
GCF_001277345.1	GCF_001277345.1_ASM127734v1_genomic.fa.NZ_LIUT01000001.region006	ectoine
GCF_001277345.1	GCF_001277345.1_ASM127734v1_genomic.fa.NZ_LIUT01000005.region001	ectoine
GCF_001428105.1	GCF_001428105.1_Soil766_genomic.fa.NZ_LMSJ01000029.region001	ectoine
GCF_001428245.1	GCF_001428245.1_Soil522_genomic.fa.NZ_LMRV01000099.region001	ectoine
GCF_001465255.1	GCF_001465255.1_ASM146525v1_genomic.fa.NZ_CP013652.1.region005	ectoine
GCF_001465275.1	GCF_001465275.1_ASM146527v1_genomic.fa.NZ_CP013653.1.region001	ectoine
GCF_001486505.1	GCF_001486505.1_Paenibacillus_rubiinfantis_genomic.fa.NZ_LN909066.1.region001	ectoine
GCF_001653565.1	GCF_001653565.1_ASM165356v1_genomic.fa.NZ_LYPB01000077.region001	ectoine
GCF_001955865.1	GCF_001955865.1_ASM195586v1_genomic.fa.NZ_MRTT01000010.region002	ectoine
GCF_001955975.1	GCF_001955975.1_ASM195597v1_genomic.fa.NZ_MRTF01000010.region001	ectoine
GCF_001956095.1	GCF_001956095.1_ASM195609v1_genomic.fa.NZ_MRTK01000035.region001	ectoine
GCF_002161855.1	GCF_002161855.1_ASM216185v1_genomic.fa.NZ_NDGK01000047.region001	ectoine
GCF_002161865.1	GCF_002161865.1_ASM216186v1_genomic.fa.NZ_NDGJ01000003.region001	ectoine
GCF_002165585.1	GCF_002165585.1_ASM216558v1_genomic.fa.NZ_MXQD01000018.region001	ectoine
GCF_002220865.2	GCF_002220865.2_ASM222086v2_genomic.fa.NZ_NHRJ02000014.region001	ectoine
GCF_002272015.1	GCF_002272015.1_assembly-7537-G1_v1_genomic.fa.NZ_NPBY01000098.region001	ectoine
GCF_002276395.1	GCF_002276395.1_ASM227639v1_genomic.fa.NZ_NQLZ01000026.region001	ectoine
GCF_002407025.1	GCF_002407025.1_ASM240702v1_genomic.fa.NZ_NXFP01000009.region001	ectoine
GCF_002573715.1	GCF_002573715.1_ASM257371v1_genomic.fa.NZ_PDHM01000024.region002	ectoine
GCF_002803325.1	GCF_002803325.1_ASM280332v1_genomic.fa.NZ_MKZM01000012.region001	ectoine
GCF_003033945.1	GCF_003033945.1_ASM303394v1_genomic.fa.NZ_CP028366.1.region001	ectoine
GCF_003112455.1	GCF_003112455.1_ASM311245v1_genomic.fa.NZ_BDQX01000116.region001	ectoine
GCF_003182255.1	GCF_003182255.1_ASM318225v1_genomic.fa.NZ_QGTQ01000012.region001	ectoine
GCF_003184205.1	GCF_003184205.1_ASM318420v1_genomic.fa.NZ_CP020866.1.region001	ectoine
GCF_003233845.1	GCF_003233845.1_ASM323384v1_genomic.fa.NZ_QKRB01000053.region001	ectoine
GCF_003243025.1	GCF_003243025.1_ASM324302v1_genomic.fa.NZ_QKVW01000146.region001	ectoine
GCF_003259455.1	GCF_003259455.1_ASM325945v1_genomic.fa.NZ_QLLI01000014.region001	ectoine
GCF_003269305.1	GCF_003269305.1_ASM326930v1_genomic.fa.NZ_QLYT01000034.region001	ectoine
GCF_003285015.1	GCF_003285015.1_ASM328501v1_genomic.fa.NZ_QMFB01000032.region001	ectoine
GCF_003388735.1	GCF_003388735.1_ASM338873v1_genomic.fa.NZ_QUBQ01000001.region005	ectoine
GCF_003590055.1	GCF_003590055.1_ASM359005v1_genomic.fa.NZ_CP032412.1.region001	ectoine
GCF_003591485.1	GCF_003591485.1_ASM359148v1_genomic.fa.NZ_QZCF01000002.region003	ectoine
GCF_003591545.1	GCF_003591545.1_ASM359154v1_genomic.fa.NZ_QYZD01000007.region002	ectoine
GCF_003626695.1	GCF_003626695.1_ASM362669v1_genomic.fa.NZ_RBAH01000045.region001	ectoine
GCF_004000745.1	GCF_004000745.1_ASM400074v1_genomic.fa.NZ_BILV01000011.region001	ectoine
GCF_004000885.1	GCF_004000885.1_ASM400088v1_genomic.fa.NZ_BIMC01000009.region002	ectoine
GCF_004000945.1	GCF_004000945.1_ASM400094v1_genomic.fa.NZ_BIMF01000013.region001	ectoine
GCF_004001005.1	GCF_004001005.1_ASM400100v1_genomic.fa.NZ_BIMI01000026.region001	ectoine
GCF_004354045.1	GCF_004354045.1_ASM435404v1_genomic.fa.NZ_SMRT01000006.region001	ectoine
GCF_004358805.1	GCF_004358805.1_ASM435880v1_genomic.fa.NZ_SMZW01000001.region002	ectoine
GCF_004514475.2	GCF_004514475.2_ASM451447v2_genomic.fa.NZ_MYFO02000013.region001	ectoine
GCF_005222705.1	GCF_005222705.1_ASM522270v1_genomic.fa.NZ_STGF01000028.region001	ectoine
GCF_005403365.1	GCF_005403365.1_ASM540336v1_genomic.fa.NZ_BJCS01000005.region001	ectoine
GCF_005765165.1	GCF_005765165.1_ASM576516v1_genomic.fa.NZ_VCIW01000016.region001	ectoine
GCF_006265175.1	GCF_006265175.1_ASM626517v1_genomic.fa.NZ_VDCQ01000027.region001	ectoine
GCF_007066085.1	GCF_007066085.1_ASM706608v1_genomic.fa.NZ_CP041405.1.region007	ectoine
GCF_007066225.2	GCF_007066225.2_IPM_PthMbale_MinION_genomic.fa.c00001_NZ_JAAL...region004	ectoine
GCF_007674065.1	GCF_007674065.1_ASM767406v1_genomic.fa.NZ_VEAV01000008.region001	ectoine
GCF_007679495.1	GCF_007679495.1_ASM767949v1_genomic.fa.NZ_VEGP01000003.region001	ectoine
GCF_007679615.1	GCF_007679615.1_ASM767961v1_genomic.fa.NZ_VEGV01000028.region001	ectoine
GCF_009377295.1	GCF_009377295.1_ASM937729v1_genomic.fa.NZ_VXLF01000011.region002	ectoine
GCF_009725105.1	GCF_009725105.1_ASM972510v1_genomic.fa.NZ_WOAA01000010.region001	ectoine
GCF_009725205.1	GCF_009725205.1_ASM972520v1_genomic.fa.NZ_WNZY01000022.region001	ectoine
GCF_009757995.1	GCF_009757995.1_ASM975799v1_genomic.fa.NZ_WSEM01000034.region002	ectoine
GCF_009846885.1	GCF_009846885.1_ASM984688v1_genomic.fa.NZ_WUWM01000041.region001	ectoine
GCF_009870785.1	GCF_009870785.1_ASM987078v1_genomic.fa.NZ_WTWX01000011.region001	ectoine
GCF_010119935.1	GCF_010119935.1_ASM1011993v1_genomic.fa.NZ_CP048209.1.region003	ectoine
GCF_011421635.1	GCF_011421635.1_ASM1142163v1_genomic.fa.NZ_WTLI01000001.region001	ectoine
GCF_011440305.1	GCF_011440305.1_ASM1144030v1_genomic.fa.c00003_NZ_JAAO...region001	ectoine
GCF_011947265.1	GCF_011947265.1_ASM1194726v1_genomic.fa.c00013_NZ_JAAT...region001	ectoine
GCF_012272915.1	GCF_012272915.1_ASM1227291v1_genomic.fa.c00187_NZ_JAAW...region001	ectoine
GCF_012926515.1	GCF_012926515.1_ASM1292651v1_genomic.fa.c00005_NZ_JABB...region001	ectoine
GCF_013266915.1	GCF_013266915.1_ASM1326691v1_genomic.fa.c00015_NZ_JABR...region001	ectoine
GCF_013337105.1	GCF_013337105.1_ASM1333710v1_genomic.fa.NZ_SGWF01000018.region002	ectoine
GCF_013347265.1	GCF_013347265.1_ASM1334726v1_genomic.fa.NZ_CP054612.1.region004	ectoine
GCF_013778375.1	GCF_013778375.1_ASM1377837v1_genomic.fa.c00004_NZ_JACE...region002	ectoine
GCF_014192105.1	GCF_014192105.1_ASM1419210v1_genomic.fa.c00019_NZ_JACH...region001	ectoine
GCF_014303795.1	GCF_014303795.1_ASM1430379v1_genomic.fa.NZ_CP060293.1.region004	ectoine
GCF_014640295.1	GCF_014640295.1_ASM1464029v1_genomic.fa.NZ_BMGR01000003.region001	ectoine
GCF_014705605.1	GCF_014705605.1_ASM1470560v1_genomic.fa.c00020_NZ_JACX...region001	ectoine
GCF_014705655.1	GCF_014705655.1_ASM1470565v1_genomic.fa.c00008_NZ_JACX...region001	ectoine
GCF_014836635.1	GCF_014836635.1_ASM1483663v1_genomic.fa.c00047_NZ_JACS...region001	ectoine
GCF_014863545.1	GCF_014863545.1_ASM1486354v1_genomic.fa.NZ_CP062260.1.region007	ectoine
GCF_015326965.1	GCF_015326965.1_ASM1532696v1_genomic.fa.NZ_CP017659.1.region007	ectoine
GCF_015472005.1	GCF_015472005.1_ASM1547200v1_genomic.fa.NZ_BMAQ01000009.region001	ectoine
GCF_015558675.1	GCF_015558675.1_ASM1555867v1_genomic.fa.c00025_NZ_JADM...region001	ectoine
GCF_015845845.1	GCF_015845845.1_ASM1584584v1_genomic.fa.NZ_LDIG01000166.region001	ectoine
GCF_016424485.1	GCF_016424485.1_ASM1642448v1_genomic.fa.c00073_NZ_JAEL...region001	ectoine
GCF_016482785.1	GCF_016482785.1_ASM1648278v1_genomic.fa.c00012_NZ_JAEM...region002	ectoine
GCF_017052585.1	GCF_017052585.1_ASM1705258v1_genomic.fa.c00001_NZ_JAFF...region001	ectoine
GCF_017652985.1	GCF_017652985.1_ASM1765298v1_genomic.fa.c00020_NZ_JAGG...region001	ectoine
GCF_017832315.1	GCF_017832315.1_ASM1783231v1_genomic.fa.c00001_NZ_JAFI...region006	ectoine
GCF_017833255.1	GCF_017833255.1_ASM1783325v1_genomic.fa.c00001_NZ_JAFI...region006	ectoine
GCF_017876935.1	GCF_017876935.1_ASM1787693v1_genomic.fa.c00001_NZ_JAGI...region002	ectoine
GCF_018403045.1	GCF_018403045.1_ASM1840304v1_genomic.fa.NZ_BORX01000017.region002	ectoine
GCF_018403065.1	GCF_018403065.1_ASM1840306v1_genomic.fa.NZ_BORY01000084.region001	ectoine
GCF_018403125.1	GCF_018403125.1_ASM1840312v1_genomic.fa.NZ_BOSB01000009.region001	ectoine
GCF_018403145.1	GCF_018403145.1_ASM1840314v1_genomic.fa.NZ_BOSC01000005.region001	ectoine
GCF_018403185.1	GCF_018403185.1_ASM1840318v1_genomic.fa.NZ_BOSE01000004.region001	ectoine
GCF_018403245.1	GCF_018403245.1_ASM1840324v1_genomic.fa.NZ_BOSH01000004.region002	ectoine
GCF_018403285.1	GCF_018403285.1_ASM1840328v1_genomic.fa.NZ_BOSJ01000016.region002	ectoine
GCF_018403305.1	GCF_018403305.1_ASM1840330v1_genomic.fa.NZ_BOSK01000001.region001	ectoine
GCF_018403665.1	GCF_018403665.1_ASM1840366v1_genomic.fa.NZ_BOVJ01000161.region001	ectoine
GCF_018604145.1	GCF_018604145.1_ASM1860414v1_genomic.fa.NZ_CP075889.1.region002	ectoine
GCF_018613005.1	GCF_018613005.1_ASM1861300v1_genomic.fa.c00032_NZ_JAGG...region001	ectoine
GCF_018917385.1	GCF_018917385.1_ASM1891738v1_genomic.fa.c00010_NZ_JAHL...region001	ectoine
GCF_019550795.1	GCF_019550795.1_ASM1955079v1_genomic.fa.NZ_CP080545.1.region002	ectoine
GCF_019641495.1	GCF_019641495.1_ASM1964149v1_genomic.fa.c00002_NZ_JAIF...region001	ectoine
GCF_020169515.1	GCF_020169515.1_ASM2016951v1_genomic.fa.c00010_NZ_JAHM...region001	ectoine
GCF_021513275.1	GCF_021513275.1_ASM2151327v1_genomic.fa.NZ_CP090978.1.region009	ectoine
GCF_021532315.1	GCF_021532315.1_ASM2153231v1_genomic.fa.c00056_NZ_JAKG...region001	ectoine
GCF_021532375.1	GCF_021532375.1_ASM2153237v1_genomic.fa.c00035_NZ_JAKG...region001	ectoine
GCF_021654795.1	GCF_021654795.1_ASM2165479v1_genomic.fa.NZ_AP025344.1.region013	ectoine
GCF_022180385.2	GCF_022180385.2_ASM2218038v2_genomic.fa.NZ_BQME02000002.region001	ectoine
GCF_022354825.1	GCF_022354825.1_ASM2235482v1_genomic.fa.NZ_CP031168.1.region005	ectoine
GCF_023523925.1	GCF_023523925.1_ASM2352392v1_genomic.fa.NZ_CP027059.1.region005	ectoine
GCF_023713885.1	GCF_023713885.1_ASM2371388v1_genomic.fa.c00010_NZ_JAMA...region001	ectoine
GCF_023715345.1	GCF_023715345.1_ASM2371534v1_genomic.fa.c00034_NZ_JAMB...region001	ectoine
GCF_900099895.1	GCF_900099895.1_IMG-taxon_2675903031_annotated_assembly_genomic.fa.NZ_FNDY01000014.region001	ectoine
GCF_900109305.1	GCF_900109305.1_IMG-taxon_2636416070_annotated_assembly_genomic.fa.NZ_FNZO01000013.region001	ectoine
GCF_900177265.1	GCF_900177265.1_IMG-taxon_2528768208_annotated_assembly_genomic.fa.NZ_FXAE01000055.region001	ectoine
GCF_900177285.1	GCF_900177285.1_IMG-taxon_2528768219_annotated_assembly_genomic.fa.NZ_FXAB01000024.region001	ectoine
GCF_900177815.1	GCF_900177815.1_IMG-taxon_2708742535_annotated_assembly_genomic.fa.NZ_FXAZ01000008.region001	ectoine
GCF_900188525.1	GCF_900188525.1_PRJEB5951_genomic.fa.NZ_FYER01000011.region002	ectoine
GCF_900289175.1	GCF_900289175.1_PRJEB24604_genomic.fa.NZ_LT985747.1.region006	ectoine
GCF_900454555.1	GCF_900454555.1_57566_C02_genomic.fa.NZ_UGRZ01000006.region002	ectoine
GCF_902375825.1	GCF_902375825.1_MGYG-HGUT-01525_genomic.fa.c00019_NZ_CABK...region001	ectoine
GCF_902387705.1	GCF_902387705.1_UHGG_MGYG-HGUT-02490_genomic.fa.c00047_NZ_CABM...region001	ectoine
GCF_003719335.1	GCF_003719335.1_ASM371933v1_genomic.fa.NZ_RIAS01000015.region001	glycocin
GCF_009650715.1	GCF_009650715.1_ASM965071v1_genomic.fa.NZ_MLCZ01000626.region001	glycocin
GCF_022813115.1	GCF_022813115.1_ASM2281311v1_genomic.fa.c00045_NZ_JALG...region001	glycocin
GCF_013401555.1	GCF_013401555.1_ASM1340155v1_genomic.fa.NZ_CP058552.1.region005	guanidinotides
GCF_900110055.1	GCF_900110055.1_IMG-taxon_2690315677_annotated_assembly_genomic.fa.NZ_FOCH01000001.region007	guanidinotides
GCF_000179615.1	GCF_000179615.1_ASM17961v1_genomic.fa.NZ_AEDD01000011.region001	hglE-KS
GCF_001486585.1	GCF_001486585.1_Paenibacillus_senegalomassiliensis_genomic.fa.NZ_LN909046.1.region001	hglE-KS
GCF_003182255.1	GCF_003182255.1_ASM318225v1_genomic.fa.NZ_QGTQ01000015.region001	hglE-KS
GCF_003863965.1	GCF_003863965.1_ASM386396v1_genomic.fa.NZ_RRCN01000001.region006	hglE-KS
GCF_007666615.1	GCF_007666615.1_ASM766661v1_genomic.fa.NZ_VDPL01000004.region001	hglE-KS
GCF_009789195.1	GCF_009789195.1_ASM978919v1_genomic.fa.NZ_WSTC01000020.region001	hglE-KS
GCF_013204845.1	GCF_013204845.1_ASM1320484v1_genomic.fa.c00022_NZ_JABM...region001	hglE-KS
GCF_013347265.1	GCF_013347265.1_ASM1334726v1_genomic.fa.NZ_CP054612.1.region003	hglE-KS
GCF_017874215.1	GCF_017874215.1_ASM1787421v1_genomic.fa.c00009_NZ_JAGG...region001	hglE-KS
GCF_902375865.1	GCF_902375865.1_MGYG-HGUT-01526_genomic.fa.c00015_NZ_CABK...region001	hglE-KS
GCF_927798095.1	GCF_927798095.1_CIP111893_genomic.fa.c00007_NZ_CAKM...region001	hglE-KS
GCF_000377505.1	GCF_000377505.1_ASM37750v1_genomic.fa.NZ_KB898201.1.region001	hserlactone
GCF_000520695.1	GCF_000520695.1_s7_genomic.fa.NZ_ASSE01000154.region001	hserlactone
GCF_005938385.1	GCF_005938385.1_ASM593838v1_genomic.fa.NZ_VCRA01000016.region001	hserlactone
GCF_000213315.1	GCF_000213315.1_ASM21331v1_genomic.fa.NZ_AFHW01000001.region001	LAP
GCF_000213315.1	GCF_000213315.1_ASM21331v1_genomic.fa.NZ_AFHW01000141.region001	LAP
GCF_000214295.1	GCF_000214295.1_ASM21429v1_genomic.fa.NZ_AFDH01000121.region001	LAP
GCF_000218915.1	GCF_000218915.1_ASM21891v1_genomic.fa.NC_015690.1.region016	LAP
GCF_000250655.1	GCF_000250655.1_ASM25065v1_genomic.fa.NC_016935.1.region016	LAP
GCF_000258535.2	GCF_000258535.2_ASM25853v2_genomic.fa.NC_017672.3.region015	LAP
GCF_000283315.1	GCF_000283315.1_PaeOsy1.0_genomic.fa.NZ_ALKF01000115.region001	LAP
GCF_000283315.1	GCF_000283315.1_PaeOsy1.0_genomic.fa.NZ_ALKF01000188.region001	LAP
GCF_000374845.1	GCF_000374845.1_ASM37484v1_genomic.fa.NZ_KB895428.1.region001	LAP
GCF_000381905.1	GCF_000381905.1_ASM38190v1_genomic.fa.NZ_KB907263.1.region001	LAP
GCF_000411255.1	GCF_000411255.1_Paen_sp_HGH0039_V1_genomic.fa.NZ_KE150413.1.region001	LAP
GCF_000422905.1	GCF_000422905.1_ASM42290v1_genomic.fa.NZ_AUGY01000043.region001	LAP
GCF_000442535.1	GCF_000442535.1_CFSAN001085_1.0_genomic.fa.NZ_ATMS01000056.region001	LAP
GCF_000442555.1	GCF_000442555.1_CFSAN001086_1.0_genomic.fa.NZ_ATMT01000104.region002	LAP
GCF_000469945.2	GCF_000469945.2_ASM46994v2_genomic.fa.NZ_CBRA020000055.region001	LAP
GCF_000513275.1	GCF_000513275.1_G1_genomic.fa.NZ_CBVJ010000030.region001	LAP
GCF_000517965.1	GCF_000517965.1_ASM51796v1_genomic.fa.NZ_ASPX01000116.region001	LAP
GCF_000598065.1	GCF_000598065.1_Brdraft1_genomic.fa.NZ_KK082213.1.region001	LAP
GCF_000598085.1	GCF_000598085.1_CE1draft_genomic.fa.NZ_KK082250.1.region001	LAP
GCF_000598105.1	GCF_000598105.1_MB1draft_genomic.fa.NZ_KK082356.1.region001	LAP
GCF_000612225.1	GCF_000612225.1_PaeEhi1.0_genomic.fa.NZ_JFHX01000087.region002	LAP
GCF_000686845.1	GCF_000686845.1_ASM68684v1_genomic.fa.NZ_JMLS01000017.region001	LAP
GCF_000686845.1	GCF_000686845.1_ASM68684v1_genomic.fa.NZ_KK366026.1.region001	LAP
GCF_000686865.1	GCF_000686865.1_ASM68686v1_genomic.fa.NZ_KK366027.1.region002	LAP
GCF_000722545.1	GCF_000722545.1_ASM72254v1_genomic.fa.NZ_JNVM01000021.region001	LAP
GCF_000722545.1	GCF_000722545.1_ASM72254v1_genomic.fa.NZ_JNVM01000022.region001	LAP
GCF_000739915.1	GCF_000739915.1_ASM73991v1_genomic.fa.NZ_BBJT01000008.region001	LAP
GCF_000757885.1	GCF_000757885.1_Pwynnii072014_genomic.fa.NZ_JQCR01000002.region004	LAP
GCF_000935845.1	GCF_000935845.1_ASM93584v1_genomic.fa.NZ_JMDX01000045.region001	LAP
GCF_000987955.1	GCF_000987955.1_ASM98795v1_genomic.fa.NZ_LAZU01000056.region001	LAP
GCF_001188365.1	GCF_001188365.1_ASM118836v1_genomic.fa.NZ_JZEJ01000001.region004	LAP
GCF_001273905.1	GCF_001273905.1_ASM127390v1_genomic.fa.NZ_LIGH01000001.region008	LAP
GCF_001399685.1	GCF_001399685.1_ASM139968v1_genomic.fa.NZ_JTHN01000098.region001	LAP
GCF_001399685.1	GCF_001399685.1_ASM139968v1_genomic.fa.NZ_JTHN01000207.region001	LAP
GCF_001426375.1	GCF_001426375.1_Root444D2_genomic.fa.NZ_LMEO01000034.region001	LAP
GCF_001427935.1	GCF_001427935.1_Soil724D2_genomic.fa.NZ_LMRY01000016.region001	LAP
GCF_001428245.1	GCF_001428245.1_Soil522_genomic.fa.NZ_LMRV01000055.region001	LAP
GCF_001429545.1	GCF_001429545.1_Soil787_genomic.fa.NZ_LMSP01000047.region001	LAP
GCF_001465255.1	GCF_001465255.1_ASM146525v1_genomic.fa.NZ_CP013652.1.region006	LAP
GCF_001465275.1	GCF_001465275.1_ASM146527v1_genomic.fa.NZ_CP013653.1.region003	LAP
GCF_001510645.1	GCF_001510645.1_ASM151064v1_genomic.fa.NZ_LMVB01000001.region004	LAP
GCF_001619725.1	GCF_001619725.1_ASM161972v1_genomic.fa.NZ_LQRA01000104.region001	LAP
GCF_001680695.1	GCF_001680695.1_ASM168069v1_genomic.fa.NZ_MAIS01000008.region001	LAP
GCF_001894745.1	GCF_001894745.1_ASM189474v1_genomic.fa.NZ_BBYF01000005.region001	LAP
GCF_001955975.1	GCF_001955975.1_ASM195597v1_genomic.fa.NZ_MRTF01000003.region002	LAP
GCF_001956045.1	GCF_001956045.1_ASM195604v1_genomic.fa.NZ_MRTH01000019.region001	LAP
GCF_001956095.1	GCF_001956095.1_ASM195609v1_genomic.fa.NZ_MRTK01000009.region001	LAP
GCF_001956295.1	GCF_001956295.1_ASM195629v1_genomic.fa.NZ_MRTD01000011.region001	LAP
GCF_002007765.1	GCF_002007765.1_ASM200776v1_genomic.fa.NZ_CP019794.1.region002	LAP
GCF_002021565.1	GCF_002021565.1_ASM202156v1_genomic.fa.NZ_MSZX01000015.region001	LAP
GCF_002027705.1	GCF_002027705.1_ASM202770v1_genomic.fa.NZ_MBTG01000002.region001	LAP
GCF_002042965.1	GCF_002042965.1_ASM204296v1_genomic.fa.NZ_MZNT01000008.region002	LAP
GCF_002043025.1	GCF_002043025.1_ASM204302v1_genomic.fa.NZ_CP020327.1.region018	LAP
GCF_002082155.1	GCF_002082155.1_ASM208215v1_genomic.fa.NZ_CP020557.1.region016	LAP
GCF_002161855.1	GCF_002161855.1_ASM216185v1_genomic.fa.NZ_NDGK01000036.region001	LAP
GCF_002165585.1	GCF_002165585.1_ASM216558v1_genomic.fa.NZ_MXQD01000007.region001	LAP
GCF_002257645.1	GCF_002257645.1_ASM225764v1_genomic.fa.NZ_NQMO01000007.region001	LAP
GCF_002884445.1	GCF_002884445.1_ASM288444v1_genomic.fa.NZ_KZ614144.1.region003	LAP
GCF_002951915.1	GCF_002951915.1_ASM295191v1_genomic.fa.NZ_CP019655.1.region010	LAP
GCF_002968895.1	GCF_002968895.1_ASM296889v1_genomic.fa.NZ_PCZT01000009.region001	LAP
GCF_003057575.1	GCF_003057575.1_ASM305757v1_genomic.fa.NZ_PYHP01000043.region001	LAP
GCF_003057575.1	GCF_003057575.1_ASM305757v1_genomic.fa.NZ_PYHP01000069.region004	LAP
GCF_003112455.1	GCF_003112455.1_ASM311245v1_genomic.fa.NZ_BDQX01000091.region001	LAP
GCF_003233845.1	GCF_003233845.1_ASM323384v1_genomic.fa.NZ_QKRB01000060.region001	LAP
GCF_003243025.1	GCF_003243025.1_ASM324302v1_genomic.fa.NZ_QKVW01000025.region001	LAP
GCF_003243025.1	GCF_003243025.1_ASM324302v1_genomic.fa.NZ_QKVW01000031.region001	LAP
GCF_003285015.1	GCF_003285015.1_ASM328501v1_genomic.fa.NZ_QMFB01000001.region001	LAP
GCF_003285015.1	GCF_003285015.1_ASM328501v1_genomic.fa.NZ_QMFB01000029.region001	LAP
GCF_003337375.1	GCF_003337375.1_ASM333737v1_genomic.fa.NZ_QPJD01000018.region001	LAP
GCF_003388735.1	GCF_003388735.1_ASM338873v1_genomic.fa.NZ_QUBQ01000003.region001	LAP
GCF_003388735.1	GCF_003388735.1_ASM338873v1_genomic.fa.NZ_QUBQ01000003.region002	LAP
GCF_003591545.1	GCF_003591545.1_ASM359154v1_genomic.fa.NZ_QYZD01000016.region001	LAP
GCF_003614185.1	GCF_003614185.1_ASM361418v1_genomic.fa.NZ_KZ987724.1.region005	LAP
GCF_003626695.1	GCF_003626695.1_ASM362669v1_genomic.fa.NZ_RBAH01000010.region001	LAP
GCF_003833245.1	GCF_003833245.1_ASM383324v1_genomic.fa.NZ_RPHH01000002.region003	LAP
GCF_003945345.1	GCF_003945345.1_ASM394534v1_genomic.fa.NZ_AP019308.1.region003	LAP
GCF_003991425.1	GCF_003991425.1_ASM399142v1_genomic.fa.NZ_CP034346.1.region003	LAP
GCF_004000725.1	GCF_004000725.1_ASM400072v1_genomic.fa.NZ_BILU01000030.region001	LAP
GCF_004000785.1	GCF_004000785.1_ASM400078v1_genomic.fa.NZ_BILX01000023.region001	LAP
GCF_004000845.1	GCF_004000845.1_ASM400084v1_genomic.fa.NZ_BIMA01000029.region001	LAP
GCF_004000865.1	GCF_004000865.1_ASM400086v1_genomic.fa.NZ_BIMB01000008.region001	LAP
GCF_004000905.1	GCF_004000905.1_ASM400090v1_genomic.fa.NZ_BIMD01000020.region001	LAP
GCF_004000985.1	GCF_004000985.1_ASM400098v1_genomic.fa.NZ_BIMH01000003.region001	LAP
GCF_004001005.1	GCF_004001005.1_ASM400100v1_genomic.fa.NZ_BIMI01000104.region001	LAP
GCF_004001025.1	GCF_004001025.1_ASM400102v1_genomic.fa.NZ_BIMJ01000004.region002	LAP
GCF_004117095.1	GCF_004117095.1_ASM411709v1_genomic.fa.NZ_CP026520.1.region001	LAP
GCF_004344915.1	GCF_004344915.1_ASM434491v1_genomic.fa.NZ_SKFG01000015.region001	LAP
GCF_004345425.1	GCF_004345425.1_ASM434542v1_genomic.fa.NZ_SLVP01000015.region001	LAP
GCF_004354045.1	GCF_004354045.1_ASM435404v1_genomic.fa.NZ_SMRT01000004.region001	LAP
GCF_004358805.1	GCF_004358805.1_ASM435880v1_genomic.fa.NZ_SMZW01000008.region001	LAP
GCF_004764705.1	GCF_004764705.1_ASM476470v1_genomic.fa.NZ_SHLX01000024.region001	LAP
GCF_004916975.1	GCF_004916975.1_ASM491697v1_genomic.fa.NZ_STGQ01000001.region003	LAP
GCF_005403365.1	GCF_005403365.1_ASM540336v1_genomic.fa.NZ_BJCS01000005.region002	LAP
GCF_005938195.1	GCF_005938195.1_ASM593819v1_genomic.fa.NZ_VCQZ01000002.region001	LAP
GCF_005938385.1	GCF_005938385.1_ASM593838v1_genomic.fa.NZ_VCRA01000038.region001	LAP
GCF_006265175.1	GCF_006265175.1_ASM626517v1_genomic.fa.NZ_VDCQ01000015.region001	LAP
GCF_006345825.1	GCF_006345825.1_ASM634582v1_genomic.fa.NZ_VCIX01000092.region002	LAP
GCF_006519665.1	GCF_006519665.1_ASM651966v1_genomic.fa.NZ_VIDW01000011.region001	LAP
GCF_006542765.1	GCF_006542765.1_ASM654276v1_genomic.fa.NZ_SKCD01000008.region001	LAP
GCF_006864285.1	GCF_006864285.1_ASM686428v1_genomic.fa.NZ_SADY01000001.region002	LAP
GCF_007066085.1	GCF_007066085.1_ASM706608v1_genomic.fa.NZ_CP041405.1.region002	LAP
GCF_007066225.2	GCF_007066225.2_IPM_PthMbale_MinION_genomic.fa.c00001_NZ_JAAL...region003	LAP
GCF_007066225.2	GCF_007066225.2_IPM_PthMbale_MinION_genomic.fa.c00003_NZ_JAAL...region002	LAP
GCF_007679495.1	GCF_007679495.1_ASM767949v1_genomic.fa.NZ_VEGP01000003.region002	LAP
GCF_007680025.1	GCF_007680025.1_ASM768002v1_genomic.fa.NZ_VEHP01000002.region002	LAP
GCF_007786445.1	GCF_007786445.1_ASM778644v1_genomic.fa.NZ_VNJI01000032.region001	LAP
GCF_007786445.1	GCF_007786445.1_ASM778644v1_genomic.fa.NZ_VNJI01000076.region001	LAP
GCF_008017805.1	GCF_008017805.1_ASM801780v1_genomic.fa.NZ_VRTT01000151.region001	LAP
GCF_009363095.1	GCF_009363095.1_ASM936309v1_genomic.fa.NZ_CP045295.1.region003	LAP
GCF_009725115.1	GCF_009725115.1_ASM972511v1_genomic.fa.NZ_WNZX01000011.region001	LAP
GCF_009725165.1	GCF_009725165.1_ASM972516v1_genomic.fa.NZ_WNZW01000001.region003	LAP
GCF_009807035.1	GCF_009807035.1_ASM980703v1_genomic.fa.NZ_WUBI01000001.region003	LAP
GCF_009807035.1	GCF_009807035.1_ASM980703v1_genomic.fa.NZ_WUBI01000003.region001	LAP
GCF_009846885.1	GCF_009846885.1_ASM984688v1_genomic.fa.NZ_WUWM01000020.region001	LAP
GCF_009870825.1	GCF_009870825.1_ASM987082v1_genomic.fa.NZ_WTWY01000002.region001	LAP
GCF_009870825.1	GCF_009870825.1_ASM987082v1_genomic.fa.NZ_WTWY01000005.region001	LAP
GCF_010365285.1	GCF_010365285.1_ASM1036528v1_genomic.fa.NZ_CP048286.1.region006	LAP
GCF_010686645.1	GCF_010686645.1_ASM1068664v1_genomic.fa.c00125_NZ_JAAG...region001	LAP
GCF_010894335.1	GCF_010894335.1_ASM1089433v1_genomic.fa.c00001_NZ_JAAI...region002	LAP
GCF_010894335.1	GCF_010894335.1_ASM1089433v1_genomic.fa.c00001_NZ_JAAI...region014	LAP
GCF_011220525.1	GCF_011220525.1_PaenibacERICV_HGAP3_2SC_genomic.fa.NZ_CP019717.1.region008	LAP
GCF_011440305.1	GCF_011440305.1_ASM1144030v1_genomic.fa.c00076_NZ_JAAO...region001	LAP
GCF_011605705.1	GCF_011605705.1_ASM1160570v1_genomic.fa.c00029_NZ_JAAO...region002	LAP
GCF_011761355.1	GCF_011761355.1_ASM1176135v1_genomic.fa.c00005_NZ_JAAS...region001	LAP
GCF_011761405.1	GCF_011761405.1_ASM1176140v1_genomic.fa.c00001_NZ_JAAS...region001	LAP
GCF_011761545.1	GCF_011761545.1_ASM1176154v1_genomic.fa.c00009_NZ_JAAS...region001	LAP
GCF_012272915.1	GCF_012272915.1_ASM1227291v1_genomic.fa.c00173_NZ_JAAW...region001	LAP
GCF_012935325.2	GCF_012935325.2_ASM1293532v2_genomic.fa.c00012_NZ_JABB...region002	LAP
GCF_013141695.1	GCF_013141695.1_ASM1314169v1_genomic.fa.NZ_WHNY01000067.region001	LAP
GCF_013141715.1	GCF_013141715.1_ASM1314171v1_genomic.fa.NZ_WHOA01000190.region001	LAP
GCF_013141725.1	GCF_013141725.1_ASM1314172v1_genomic.fa.NZ_WHNZ01000007.region001	LAP
GCF_013141765.1	GCF_013141765.1_ASM1314176v1_genomic.fa.NZ_WHOD01000005.region001	LAP
GCF_013141785.1	GCF_013141785.1_ASM1314178v1_genomic.fa.NZ_WHOC01000137.region001	LAP
GCF_013266765.1	GCF_013266765.1_ASM1326676v1_genomic.fa.c00046_NZ_JABR...region001	LAP
GCF_013266765.1	GCF_013266765.1_ASM1326676v1_genomic.fa.c00108_NZ_JABR...region001	LAP
GCF_013266915.1	GCF_013266915.1_ASM1326691v1_genomic.fa.c00203_NZ_JABR...region001	LAP
GCF_013337105.1	GCF_013337105.1_ASM1333710v1_genomic.fa.NZ_SGWF01000018.region001	LAP
GCF_014191785.1	GCF_014191785.1_ASM1419178v1_genomic.fa.c00001_NZ_JACH...region002	LAP
GCF_014303795.1	GCF_014303795.1_ASM1430379v1_genomic.fa.NZ_CP060293.1.region006	LAP
GCF_014640295.1	GCF_014640295.1_ASM1464029v1_genomic.fa.NZ_BMGR01000006.region001	LAP
GCF_014642755.1	GCF_014642755.1_ASM1464275v1_genomic.fa.NZ_BMIW01000020.region001	LAP
GCF_014705615.1	GCF_014705615.1_ASM1470561v1_genomic.fa.c00066_NZ_JACX...region001	LAP
GCF_014779765.1	GCF_014779765.1_ASM1477976v1_genomic.fa.c00016_NZ_JACX...region001	LAP
GCF_014873645.1	GCF_014873645.1_ASM1487364v1_genomic.fa.c00019_NZ_JADB...region001	LAP
GCF_015230315.1	GCF_015230315.1_ASM1523031v1_genomic.fa.c00027_NZ_JAAM...region001	LAP
GCF_015845845.1	GCF_015845845.1_ASM1584584v1_genomic.fa.NZ_LDIG01000278.region001	LAP
GCF_015912845.1	GCF_015912845.1_ASM1591284v1_genomic.fa.NZ_LDJS01000087.region001	LAP
GCF_016019935.1	GCF_016019935.1_ASM1601993v1_genomic.fa.c00007_NZ_JAEC...region001	LAP
GCF_016482785.1	GCF_016482785.1_ASM1648278v1_genomic.fa.c00021_NZ_JAEM...region001	LAP
GCF_016586185.1	GCF_016586185.1_ASM1658618v1_genomic.fa.NZ_BCPS01000023.region001	LAP
GCF_016624415.1	GCF_016624415.1_S28_genomic.fa.c00043_NZ_JACV...region002	LAP
GCF_016908255.1	GCF_016908255.1_ASM1690825v1_genomic.fa.c00005_NZ_JAFB...region002	LAP
GCF_017832315.1	GCF_017832315.1_ASM1783231v1_genomic.fa.c00001_NZ_JAFI...region007	LAP
GCF_017833255.1	GCF_017833255.1_ASM1783325v1_genomic.fa.c00001_NZ_JAFI...region005	LAP
GCF_017873435.1	GCF_017873435.1_ASM1787343v1_genomic.fa.c00009_NZ_JAGG...region001	LAP
GCF_017874215.1	GCF_017874215.1_ASM1787421v1_genomic.fa.c00023_NZ_JAGG...region001	LAP
GCF_017874735.1	GCF_017874735.1_ASM1787473v1_genomic.fa.c00005_NZ_JAGG...region001	LAP
GCF_017876935.1	GCF_017876935.1_ASM1787693v1_genomic.fa.c00001_NZ_JAGI...region001	LAP
GCF_018333255.1	GCF_018333255.1_ASM1833325v1_genomic.fa.NZ_BORQ01000001.region001	LAP
GCF_018333255.1	GCF_018333255.1_ASM1833325v1_genomic.fa.NZ_BORQ01000004.region001	LAP
GCF_018333315.1	GCF_018333315.1_ASM1833331v1_genomic.fa.NZ_BORT01000003.region001	LAP
GCF_018333315.1	GCF_018333315.1_ASM1833331v1_genomic.fa.NZ_BORT01000035.region001	LAP
GCF_018403045.1	GCF_018403045.1_ASM1840304v1_genomic.fa.NZ_BORX01000006.region001	LAP
GCF_018403245.1	GCF_018403245.1_ASM1840324v1_genomic.fa.NZ_BOSH01000004.region002	LAP
GCF_018403345.1	GCF_018403345.1_ASM1840334v1_genomic.fa.NZ_BOSM01000001.region004	LAP
GCF_018403665.1	GCF_018403665.1_ASM1840366v1_genomic.fa.NZ_BOVJ01000041.region001	LAP
GCF_018604145.1	GCF_018604145.1_ASM1860414v1_genomic.fa.NZ_CP075889.1.region005	LAP
GCF_018613005.1	GCF_018613005.1_ASM1861300v1_genomic.fa.c00077_NZ_JAGG...region001	LAP
GCF_018918005.1	GCF_018918005.1_ASM1891800v1_genomic.fa.c00031_NZ_JAHL...region001	LAP
GCF_018998565.1	GCF_018998565.1_ASM1899856v1_genomic.fa.c00018_NZ_JAHN...region001	LAP
GCF_018998565.1	GCF_018998565.1_ASM1899856v1_genomic.fa.c00022_NZ_JAHN...region001	LAP
GCF_019091125.1	GCF_019091125.1_ASM1909112v1_genomic.fa.c00056_NZ_JAGX...region001	LAP
GCF_019192775.1	GCF_019192775.1_ASM1919277v1_genomic.fa.c00025_NZ_JAHT...region001	LAP
GCF_019550795.1	GCF_019550795.1_ASM1955079v1_genomic.fa.NZ_CP080545.1.region010	LAP
GCF_019550795.1	GCF_019550795.1_ASM1955079v1_genomic.fa.NZ_CP080545.1.region011	LAP
GCF_019904115.1	GCF_019904115.1_ASM1990411v1_genomic.fa.c00040_NZ_JAHB...region001	LAP
GCF_019904155.1	GCF_019904155.1_ASM1990415v1_genomic.fa.c00087_NZ_JAHC...region001	LAP
GCF_021223605.1	GCF_021223605.1_ASM2122360v1_genomic.fa.NZ_CP075175.1.region005	LAP
GCF_021369635.1	GCF_021369635.1_ASM2136963v1_genomic.fa.c00002_NZ_JAJN...region001	LAP
GCF_021369635.1	GCF_021369635.1_ASM2136963v1_genomic.fa.c00058_NZ_JAJN...region001	LAP
GCF_021654775.1	GCF_021654775.1_ASM2165477v1_genomic.fa.NZ_AP025343.1.region005	LAP
GCF_021654775.1	GCF_021654775.1_ASM2165477v1_genomic.fa.NZ_AP025343.1.region007	LAP
GCF_021654795.1	GCF_021654795.1_ASM2165479v1_genomic.fa.NZ_AP025344.1.region009	LAP
GCF_022163125.1	GCF_022163125.1_ASM2216312v1_genomic.fa.NZ_CP091881.1.region005	LAP
GCF_022180385.2	GCF_022180385.2_ASM2218038v2_genomic.fa.NZ_BQME02000002.region004	LAP
GCF_022234545.1	GCF_022234545.1_ASM2223454v1_genomic.fa.c00004_NZ_JAIE...region001	LAP
GCF_022343625.1	GCF_022343625.1_ASM2234362v1_genomic.fa.c00003_NZ_JAKQ...region001	LAP
GCF_022354825.1	GCF_022354825.1_ASM2235482v1_genomic.fa.NZ_CP031168.1.region001	LAP
GCF_022354825.1	GCF_022354825.1_ASM2235482v1_genomic.fa.NZ_CP031168.1.region005	LAP
GCF_022458865.1	GCF_022458865.1_ASM2245886v1_genomic.fa.c00016_NZ_JAJN...region001	LAP
GCF_022637315.1	GCF_022637315.1_ASM2263731v1_genomic.fa.NZ_CP093336.1.region001	LAP
GCF_022898935.1	GCF_022898935.1_ASM2289893v1_genomic.fa.c00025_NZ_JALI...region001	LAP
GCF_023276405.1	GCF_023276405.1_ASM2327640v1_genomic.fa.c00001_NZ_JALR...region003	LAP
GCF_023523925.1	GCF_023523925.1_ASM2352392v1_genomic.fa.NZ_CP027059.1.region002	LAP
GCF_023523925.1	GCF_023523925.1_ASM2352392v1_genomic.fa.NZ_CP027059.1.region006	LAP
GCF_023713585.1	GCF_023713585.1_ASM2371358v1_genomic.fa.c00033_NZ_JAMA...region001	LAP
GCF_023713585.1	GCF_023713585.1_ASM2371358v1_genomic.fa.c00046_NZ_JAMA...region001	LAP
GCF_023713665.1	GCF_023713665.1_ASM2371366v1_genomic.fa.c00013_NZ_JAMA...region001	LAP
GCF_023713805.1	GCF_023713805.1_ASM2371380v1_genomic.fa.c00033_NZ_JAMA...region001	LAP
GCF_023715145.1	GCF_023715145.1_ASM2371514v1_genomic.fa.c00011_NZ_JAMB...region001	LAP
GCF_023715385.1	GCF_023715385.1_ASM2371538v1_genomic.fa.c00004_NZ_JAMB...region001	LAP
GCF_900069005.2	GCF_900069005.2_Paenibacillus_numidis_genomic.fa.NZ_LN831278.1.region002	LAP
GCF_900099895.1	GCF_900099895.1_IMG-taxon_2675903031_annotated_assembly_genomic.fa.NZ_FNDY01000020.region001	LAP
GCF_900100345.1	GCF_900100345.1_IMG-taxon_2617270934_annotated_assembly_genomic.fa.NZ_FMTT01000006.region001	LAP
GCF_900101595.1	GCF_900101595.1_IMG-taxon_2636416068_annotated_assembly_genomic.fa.NZ_FMYY01000001.region002	LAP
GCF_900102125.1	GCF_900102125.1_IMG-taxon_2636416071_annotated_assembly_genomic.fa.NZ_FNAZ01000006.region002	LAP
GCF_900103825.1	GCF_900103825.1_IMG-taxon_2615840634_annotated_assembly_genomic.fa.NZ_FNIF01000013.region001	LAP
GCF_900104695.1	GCF_900104695.1_IMG-taxon_2690316367_annotated_assembly_genomic.fa.NZ_FNSW01000001.region003	LAP
GCF_900110075.1	GCF_900110075.1_IMG-taxon_2690315629_annotated_assembly_genomic.fa.NZ_FOCJ01000001.region004	LAP
GCF_900114475.1	GCF_900114475.1_IMG-taxon_2602042071_annotated_assembly_genomic.fa.NZ_FOTE01000034.region001	LAP
GCF_900119055.1	GCF_900119055.1_IMG-taxon_2593339198_annotated_assembly_genomic.fa.NZ_FPIU01000003.region001	LAP
GCF_900155685.1	GCF_900155685.1_Paenibacillus_bouchesdurhonensis_genomic.fa.NZ_LT732548.1.region012	LAP
GCF_900177425.1	GCF_900177425.1_IMG-taxon_2529292568_annotated_assembly_genomic.fa.NZ_LT840184.1.region011	LAP
GCF_900188505.1	GCF_900188505.1_SUK123_genomic.fa.NZ_FYEP01000041.region001	LAP
GCF_900289175.1	GCF_900289175.1_PRJEB24604_genomic.fa.NZ_LT985747.1.region012	LAP
GCF_900454555.1	GCF_900454555.1_57566_C02_genomic.fa.NZ_UGRZ01000006.region007	LAP
GCF_900519125.1	GCF_900519125.1_PBLR_assembly_genomic.fa.NZ_LS992241.1.region011	LAP
GCF_902387705.1	GCF_902387705.1_UHGG_MGYG-HGUT-02490_genomic.fa.c00036_NZ_CABM...region001	LAP
GCF_910593845.1	GCF_910593845.1_T16R228_genomic.fa.c00001_NZ_CAJV...region003	LAP
GCF_910594985.1	GCF_910594985.1_JJ-447_genomic.fa.c00001_NZ_CAJV...region001	LAP
GCF_918697855.1	GCF_918697855.1_Paenibacillus_sp_CECT_9249_Spades_Prokka_genomic.fa.c00013_NZ_CAKK...region001	LAP
GCF_000153605.1	GCF_000153605.1_ASM15360v1_genomic.fa.NZ_CH981375.1.region001	ladderane
GCF_000187665.3	GCF_000187665.3_ASM18766v4_genomic.fa.NZ_ADZY03000224.region001	ladderane
GCF_000214295.1	GCF_000214295.1_ASM21429v1_genomic.fa.NZ_AFDH01000145.region001	ladderane
GCF_000218915.1	GCF_000218915.1_ASM21891v1_genomic.fa.NC_015690.1.region008	ladderane
GCF_000250655.1	GCF_000250655.1_ASM25065v1_genomic.fa.NC_016935.1.region007	ladderane
GCF_000258535.2	GCF_000258535.2_ASM25853v2_genomic.fa.NC_017672.3.region007	ladderane
GCF_000377505.1	GCF_000377505.1_ASM37750v1_genomic.fa.NZ_KB898188.1.region001	ladderane
GCF_000411255.1	GCF_000411255.1_Paen_sp_HGH0039_V1_genomic.fa.NZ_KE150413.1.region004	ladderane
GCF_000422445.1	GCF_000422445.1_ASM42244v1_genomic.fa.NZ_AULU01000009.region001	ladderane
GCF_000422505.1	GCF_000422505.1_ASM42250v1_genomic.fa.NZ_AULX01000035.region001	ladderane
GCF_000442535.1	GCF_000442535.1_CFSAN001085_1.0_genomic.fa.NZ_ATMS01000014.region001	ladderane
GCF_000511115.1	GCF_000511115.1_ASM51111v1_genomic.fa.NZ_ADFW01000002.region001	ladderane
GCF_000511405.1	GCF_000511405.1_ASM51140v1_genomic.fa.NC_023134.1.region003	ladderane
GCF_000520695.1	GCF_000520695.1_s7_genomic.fa.NZ_ASSE01000007.region001	ladderane
GCF_000714835.1	GCF_000714835.1_DSM365V1_genomic.fa.NZ_JMIQ01000007.region001	ladderane
GCF_000722545.1	GCF_000722545.1_ASM72254v1_genomic.fa.NZ_JNVM01000010.region002	ladderane
GCF_000739915.1	GCF_000739915.1_ASM73991v1_genomic.fa.NZ_BBJT01000004.region001	ladderane
GCF_000758685.1	GCF_000758685.1_ASM75868v1_genomic.fa.NZ_CP009286.1.region004	ladderane
GCF_000988145.1	GCF_000988145.1_ASM98814v1_genomic.fa.NZ_LAWY01000076.region001	ladderane
GCF_001399685.1	GCF_001399685.1_ASM139968v1_genomic.fa.NZ_JTHN01000145.region001	ladderane
GCF_001422685.1	GCF_001422685.1_Leaf72_genomic.fa.NZ_LMLV01000001.region004	ladderane
GCF_001541095.1	GCF_001541095.1_ASM154109v1_genomic.fa.NZ_LMXH01000003.region003	ladderane
GCF_001619725.1	GCF_001619725.1_ASM161972v1_genomic.fa.NZ_LQRA01000052.region003	ladderane
GCF_001637335.1	GCF_001637335.1_ASM163733v1_genomic.fa.NZ_LSFN01000005.region001	ladderane
GCF_001857945.1	GCF_001857945.1_ASM185794v1_genomic.fa.NZ_CP017770.1.region001	ladderane
GCF_002003265.1	GCF_002003265.1_ASM200326v1_genomic.fa.NZ_CP019687.1.region001	ladderane
GCF_002007765.1	GCF_002007765.1_ASM200776v1_genomic.fa.NZ_CP019794.1.region005	ladderane
GCF_002043025.1	GCF_002043025.1_ASM204302v1_genomic.fa.NZ_CP020327.1.region003	ladderane
GCF_002082155.1	GCF_002082155.1_ASM208215v1_genomic.fa.NZ_CP020557.1.region004	ladderane
GCF_002192415.1	GCF_002192415.1_ASM219241v1_genomic.fa.NZ_CP021780.1.region002	ladderane
GCF_002192415.1	GCF_002192415.1_ASM219241v1_genomic.fa.NZ_CP021780.1.region012	ladderane
GCF_002272015.1	GCF_002272015.1_assembly-7537-G1_v1_genomic.fa.NZ_NPBY01000022.region001	ladderane
GCF_002741035.1	GCF_002741035.1_ASM274103v1_genomic.fa.NZ_CP016808.1.region004	ladderane
GCF_002951875.1	GCF_002951875.1_ASM295187v1_genomic.fa.NZ_CP019651.1.region013	ladderane
GCF_002951895.1	GCF_002951895.1_ASM295189v1_genomic.fa.NZ_CP019652.1.region003	ladderane
GCF_002951915.1	GCF_002951915.1_ASM295191v1_genomic.fa.NZ_CP019655.1.region013	ladderane
GCF_002975315.1	GCF_002975315.1_ASM297531v1_genomic.fa.NZ_PCOX01000008.region001	ladderane
GCF_002979235.1	GCF_002979235.1_ASM297923v1_genomic.fa.NZ_PCOF01000002.region001	ladderane
GCF_003057575.1	GCF_003057575.1_ASM305757v1_genomic.fa.NZ_PYHP01000095.region001	ladderane
GCF_003182255.1	GCF_003182255.1_ASM318225v1_genomic.fa.NZ_QGTQ01000003.region001	ladderane
GCF_003182255.1	GCF_003182255.1_ASM318225v1_genomic.fa.NZ_QGTQ01000007.region001	ladderane
GCF_003233845.1	GCF_003233845.1_ASM323384v1_genomic.fa.NZ_QKRB01000044.region002	ladderane
GCF_003591545.1	GCF_003591545.1_ASM359154v1_genomic.fa.NZ_QYZD01000003.region001	ladderane
GCF_003591545.1	GCF_003591545.1_ASM359154v1_genomic.fa.NZ_QYZD01000014.region001	ladderane
GCF_004000825.1	GCF_004000825.1_ASM400082v1_genomic.fa.NZ_BILZ01000014.region001	ladderane
GCF_004000825.1	GCF_004000825.1_ASM400082v1_genomic.fa.NZ_BILZ01000049.region001	ladderane
GCF_004000825.1	GCF_004000825.1_ASM400082v1_genomic.fa.NZ_BILZ01000091.region001	ladderane
GCF_004117095.1	GCF_004117095.1_ASM411709v1_genomic.fa.NZ_CP026520.1.region004	ladderane
GCF_007666615.1	GCF_007666615.1_ASM766661v1_genomic.fa.NZ_VDPL01000004.region001	ladderane
GCF_007786455.1	GCF_007786455.1_ASM778645v1_genomic.fa.NZ_VNJK01000002.region001	ladderane
GCF_008386395.1	GCF_008386395.1_ASM838639v1_genomic.fa.NZ_CP043761.1.region011	ladderane
GCF_009725105.1	GCF_009725105.1_ASM972510v1_genomic.fa.NZ_WOAA01000002.region002	ladderane
GCF_009757775.1	GCF_009757775.1_ASM975777v1_genomic.fa.NZ_RHLK01000002.region004	ladderane
GCF_009789195.1	GCF_009789195.1_ASM978919v1_genomic.fa.NZ_WSTC01000034.region001	ladderane
GCF_009882985.1	GCF_009882985.1_ASM988298v1_genomic.fa.NZ_WTUZ01000001.region001	ladderane
GCF_010894335.1	GCF_010894335.1_ASM1089433v1_genomic.fa.c00001_NZ_JAAI...region008	ladderane
GCF_011220525.1	GCF_011220525.1_PaenibacERICV_HGAP3_2SC_genomic.fa.NZ_CP019717.1.region016	ladderane
GCF_011605705.1	GCF_011605705.1_ASM1160570v1_genomic.fa.c00039_NZ_JAAO...region001	ladderane
GCF_012272915.1	GCF_012272915.1_ASM1227291v1_genomic.fa.c00161_NZ_JAAW...region001	ladderane
GCF_013266915.1	GCF_013266915.1_ASM1326691v1_genomic.fa.c00161_NZ_JABR...region001	ladderane
GCF_013347265.1	GCF_013347265.1_ASM1334726v1_genomic.fa.NZ_CP054612.1.region001	ladderane
GCF_013347265.1	GCF_013347265.1_ASM1334726v1_genomic.fa.NZ_CP054612.1.region008	ladderane
GCF_013391865.1	GCF_013391865.1_ASM1339186v1_genomic.fa.NZ_BLWM01000001.region003	ladderane
GCF_013391865.1	GCF_013391865.1_ASM1339186v1_genomic.fa.NZ_BLWM01000004.region001	ladderane
GCF_014779765.1	GCF_014779765.1_ASM1477976v1_genomic.fa.c00016_NZ_JACX...region001	ladderane
GCF_014841135.1	GCF_014841135.1_ASM1484113v1_genomic.fa.c00023_NZ_JACY...region001	ladderane
GCF_015230315.1	GCF_015230315.1_ASM1523031v1_genomic.fa.c00018_NZ_JAAM...region001	ladderane
GCF_015326965.1	GCF_015326965.1_ASM1532696v1_genomic.fa.NZ_CP017659.1.region006	ladderane
GCF_015912845.1	GCF_015912845.1_ASM1591284v1_genomic.fa.NZ_LDJS01000179.region001	ladderane
GCF_017874255.1	GCF_017874255.1_ASM1787425v1_genomic.fa.c00002_NZ_JAGG...region001	ladderane
GCF_018333315.1	GCF_018333315.1_ASM1833331v1_genomic.fa.NZ_BORT01000020.region001	ladderane
GCF_018403045.1	GCF_018403045.1_ASM1840304v1_genomic.fa.NZ_BORX01000001.region002	ladderane
GCF_018403065.1	GCF_018403065.1_ASM1840306v1_genomic.fa.NZ_BORY01000030.region001	ladderane
GCF_018613005.1	GCF_018613005.1_ASM1861300v1_genomic.fa.c00018_NZ_JAGG...region001	ladderane
GCF_018998565.1	GCF_018998565.1_ASM1899856v1_genomic.fa.c00081_NZ_JAHN...region002	ladderane
GCF_019091125.1	GCF_019091125.1_ASM1909112v1_genomic.fa.c00034_NZ_JAGX...region001	ladderane
GCF_019192775.1	GCF_019192775.1_ASM1919277v1_genomic.fa.c00017_NZ_JAHT...region003	ladderane
GCF_019192775.1	GCF_019192775.1_ASM1919277v1_genomic.fa.c00026_NZ_JAHT...region002	ladderane
GCF_019443105.1	GCF_019443105.1_ASM1944310v1_genomic.fa.c00009_NZ_JAHZ...region001	ladderane
GCF_019793795.1	GCF_019793795.1_ASM1979379v1_genomic.fa.NZ_CP081825.1.region020	ladderane
GCF_021223605.1	GCF_021223605.1_ASM2122360v1_genomic.fa.NZ_CP075175.1.region008	ladderane
GCF_021223605.1	GCF_021223605.1_ASM2122360v1_genomic.fa.NZ_CP075175.1.region010	ladderane
GCF_021532315.1	GCF_021532315.1_ASM2153231v1_genomic.fa.c00017_NZ_JAKG...region001	ladderane
GCF_021654775.1	GCF_021654775.1_ASM2165477v1_genomic.fa.NZ_AP025343.1.region003	ladderane
GCF_021654795.1	GCF_021654795.1_ASM2165479v1_genomic.fa.NZ_AP025344.1.region010	ladderane
GCF_022343625.1	GCF_022343625.1_ASM2234362v1_genomic.fa.c00011_NZ_JAKQ...region002	ladderane
GCF_022537985.1	GCF_022537985.1_ASM2253798v1_genomic.fa.c00035_NZ_JAKV...region001	ladderane
GCF_023713805.1	GCF_023713805.1_ASM2371380v1_genomic.fa.c00017_NZ_JAMA...region001	ladderane
GCF_023714125.1	GCF_023714125.1_ASM2371412v1_genomic.fa.c00031_NZ_JAMA...region001	ladderane
GCF_900102085.1	GCF_900102085.1_IMG-taxon_2654588110_annotated_assembly_genomic.fa.NZ_FMVM01000001.region002	ladderane
GCF_900107975.1	GCF_900107975.1_IMG-taxon_2593339197_annotated_assembly_genomic.fa.NZ_FNVF01000002.region003	ladderane
GCF_900107975.1	GCF_900107975.1_IMG-taxon_2593339197_annotated_assembly_genomic.fa.NZ_FNVF01000015.region001	ladderane
GCF_900116105.1	GCF_900116105.1_IMG-taxon_2636416067_annotated_assembly_genomic.fa.NZ_FPAC01000001.region003	ladderane
GCF_900188505.1	GCF_900188505.1_SUK123_genomic.fa.NZ_FYEP01000005.region001	ladderane
GCF_000146875.3	GCF_000146875.3_ASM14687v2_genomic.fa.NC_014483.2.region005	lanthipeptide-class-i
GCF_000153605.1	GCF_000153605.1_ASM15360v1_genomic.fa.NZ_CH981429.1.region001	lanthipeptide-class-i
GCF_000164985.3	GCF_000164985.3_ASM16498v2_genomic.fa.NC_014622.2.region006	lanthipeptide-class-i
GCF_000187665.3	GCF_000187665.3_ASM18766v4_genomic.fa.NZ_ADZY03000177.region001	lanthipeptide-class-i
GCF_000213315.1	GCF_000213315.1_ASM21331v1_genomic.fa.NZ_AFHW01000087.region001	lanthipeptide-class-i
GCF_000217775.1	GCF_000217775.1_PPt02_genomic.fa.NZ_GL905390.1.region003	lanthipeptide-class-i
GCF_000217775.1	GCF_000217775.1_PPt02_genomic.fa.NZ_GL905390.1.region009	lanthipeptide-class-i
GCF_000217775.1	GCF_000217775.1_PPt02_genomic.fa.NZ_GL905390.1.region021	lanthipeptide-class-i
GCF_000237325.1	GCF_000237325.1_ASM23732v1_genomic.fa.NC_017542.1.region006	lanthipeptide-class-i
GCF_000265445.1	GCF_000265445.1_PaePol1.0_genomic.fa.NZ_AIPP01000129.region001	lanthipeptide-class-i
GCF_000265445.1	GCF_000265445.1_PaePol1.0_genomic.fa.NZ_AIPP01000133.region001	lanthipeptide-class-i
GCF_000265445.1	GCF_000265445.1_PaePol1.0_genomic.fa.NZ_AIPP01000139.region001	lanthipeptide-class-i
GCF_000283315.1	GCF_000283315.1_PaeOsy1.0_genomic.fa.NZ_ALKF01000185.region001	lanthipeptide-class-i
GCF_000293805.1	GCF_000293805.1_ASM29380v1_genomic.fa.NZ_AMBZ01000002.region001	lanthipeptide-class-i
GCF_000307675.1	GCF_000307675.1_PaenICGEB1.0_genomic.fa.NZ_AMQU01000007.region001	lanthipeptide-class-i
GCF_000307675.1	GCF_000307675.1_PaenICGEB1.0_genomic.fa.NZ_AMQU01000007.region006	lanthipeptide-class-i
GCF_000315235.1	GCF_000315235.1_ASM31523v1_genomic.fa.NZ_BALG01000008.region001	lanthipeptide-class-i
GCF_000422505.1	GCF_000422505.1_ASM42250v1_genomic.fa.NZ_AULX01000006.region001	lanthipeptide-class-i
GCF_000463565.1	GCF_000463565.1_S6_genomic.fa.NZ_ALJV01000177.region001	lanthipeptide-class-i
GCF_000463565.1	GCF_000463565.1_S6_genomic.fa.NZ_ALJV01000223.region001	lanthipeptide-class-i
GCF_000507205.3	GCF_000507205.3_ASM50720v2_genomic.fa.NC_023037.2.region006	lanthipeptide-class-i
GCF_000511115.1	GCF_000511115.1_ASM51111v1_genomic.fa.NZ_ADFW01000002.region002	lanthipeptide-class-i
GCF_000511405.1	GCF_000511405.1_ASM51140v1_genomic.fa.NC_023134.1.region009	lanthipeptide-class-i
GCF_000517865.1	GCF_000517865.1_ASM51786v1_genomic.fa.NZ_ASPS01000051.region001	lanthipeptide-class-i
GCF_000520635.1	GCF_000520635.1_s1_genomic.fa.NZ_ASQQ01000437.region001	lanthipeptide-class-i
GCF_000520695.1	GCF_000520695.1_s7_genomic.fa.NZ_ASSE01000122.region001	lanthipeptide-class-i
GCF_000520715.1	GCF_000520715.1_s8_genomic.fa.NZ_ASSD01000158.region001	lanthipeptide-class-i
GCF_000520755.1	GCF_000520755.1_s118_genomic.fa.NZ_ASSB01000080.region001	lanthipeptide-class-i
GCF_000520755.1	GCF_000520755.1_s118_genomic.fa.NZ_ASSB01000379.region001	lanthipeptide-class-i
GCF_000520775.1	GCF_000520775.1_std94_genomic.fa.NZ_ASSA01000510.region001	lanthipeptide-class-i
GCF_000520795.1	GCF_000520795.1_s143_genomic.fa.NZ_ASRZ01000124.region001	lanthipeptide-class-i
GCF_000520815.1	GCF_000520815.1_s149_genomic.fa.NZ_ASRY01000204.region001	lanthipeptide-class-i
GCF_000597985.1	GCF_000597985.1_ASM59798v1_genomic.fa.NZ_CP006872.1.region007	lanthipeptide-class-i
GCF_000597985.1	GCF_000597985.1_ASM59798v1_genomic.fa.NZ_CP006872.1.region017	lanthipeptide-class-i
GCF_000597985.1	GCF_000597985.1_ASM59798v1_genomic.fa.NZ_CP006872.1.region018	lanthipeptide-class-i
GCF_000612225.1	GCF_000612225.1_PaeEhi1.0_genomic.fa.NZ_JFHX01000042.region002	lanthipeptide-class-i
GCF_000612225.1	GCF_000612225.1_PaeEhi1.0_genomic.fa.NZ_JFHX01000099.region001	lanthipeptide-class-i
GCF_000686825.1	GCF_000686825.1_ASM68682v1_genomic.fa.NZ_KK366023.1.region003	lanthipeptide-class-i
GCF_000714835.1	GCF_000714835.1_DSM365V1_genomic.fa.NZ_JMIQ01000001.region004	lanthipeptide-class-i
GCF_000714835.1	GCF_000714835.1_DSM365V1_genomic.fa.NZ_JMIQ01000004.region001	lanthipeptide-class-i
GCF_000714835.1	GCF_000714835.1_DSM365V1_genomic.fa.NZ_JMIQ01000006.region001	lanthipeptide-class-i
GCF_000722545.1	GCF_000722545.1_ASM72254v1_genomic.fa.NZ_JNVM01000024.region002	lanthipeptide-class-i
GCF_000722545.1	GCF_000722545.1_ASM72254v1_genomic.fa.NZ_JNVM01000028.region001	lanthipeptide-class-i
GCF_000735775.1	GCF_000735775.1_ASM73577v1_genomic.fa.NZ_JNCB01000008.region001	lanthipeptide-class-i
GCF_000735775.1	GCF_000735775.1_ASM73577v1_genomic.fa.NZ_JNCB01000008.region002	lanthipeptide-class-i
GCF_000735775.1	GCF_000735775.1_ASM73577v1_genomic.fa.NZ_JNCB01000011.region004	lanthipeptide-class-i
GCF_000785455.1	GCF_000785455.1_ASM78545v1_genomic.fa.NZ_CP009909.1.region008	lanthipeptide-class-i
GCF_000785455.1	GCF_000785455.1_ASM78545v1_genomic.fa.NZ_CP009909.1.region009	lanthipeptide-class-i
GCF_000785455.1	GCF_000785455.1_ASM78545v1_genomic.fa.NZ_CP009909.1.region016	lanthipeptide-class-i
GCF_000809185.2	GCF_000809185.2_ASM80918v2_genomic.fa.NZ_JWJJ01000002.region001	lanthipeptide-class-i
GCF_000809185.2	GCF_000809185.2_ASM80918v2_genomic.fa.NZ_JWJJ01000002.region006	lanthipeptide-class-i
GCF_000819665.1	GCF_000819665.1_ASM81966v1_genomic.fa.NZ_CP010268.1.region004	lanthipeptide-class-i
GCF_000819665.1	GCF_000819665.1_ASM81966v1_genomic.fa.NZ_CP010268.1.region009	lanthipeptide-class-i
GCF_000943545.1	GCF_000943545.1_ASM94354v1_genomic.fa.NZ_JTHP01000001.region001	lanthipeptide-class-i
GCF_000955925.1	GCF_000955925.1_ASM95592v1_genomic.fa.NZ_KQ004563.1.region001	lanthipeptide-class-i
GCF_000955925.1	GCF_000955925.1_ASM95592v1_genomic.fa.NZ_KQ004563.1.region002	lanthipeptide-class-i
GCF_000971975.1	GCF_000971975.1_ASM97197v1_genomic.fa.NZ_LAQO01000008.region001	lanthipeptide-class-i
GCF_000988145.1	GCF_000988145.1_ASM98814v1_genomic.fa.NZ_LAWY01000035.region001	lanthipeptide-class-i
GCF_000993825.1	GCF_000993825.1_ASM99382v1_genomic.fa.NZ_CP011114.1.region007	lanthipeptide-class-i
GCF_001272655.2	GCF_001272655.2_ASM127265v2_genomic.fa.NZ_CP011512.1.region008	lanthipeptide-class-i
GCF_001399685.1	GCF_001399685.1_ASM139968v1_genomic.fa.NZ_JTHN01000155.region001	lanthipeptide-class-i
GCF_001421015.2	GCF_001421015.2_ASM142101v2_genomic.fa.NZ_CP013023.1.region001	lanthipeptide-class-i
GCF_001447315.1	GCF_001447315.1_ASM144731v1_genomic.fa.NZ_CP013203.1.region010	lanthipeptide-class-i
GCF_001477135.1	GCF_001477135.1_ASM147713v1_genomic.fa.NZ_LDRX01000087.region001	lanthipeptide-class-i
GCF_001481575.1	GCF_001481575.1_ASM148157v1_genomic.fa.NZ_LNZF01000001.region005	lanthipeptide-class-i
GCF_001481575.1	GCF_001481575.1_ASM148157v1_genomic.fa.NZ_LNZF01000002.region002	lanthipeptide-class-i
GCF_001517085.1	GCF_001517085.1_ASM151708v1_genomic.fa.NZ_LRAC01000120.region002	lanthipeptide-class-i
GCF_001593085.1	GCF_001593085.1_ASM159308v1_genomic.fa.NZ_LTYJ01000049.region001	lanthipeptide-class-i
GCF_001593085.1	GCF_001593085.1_ASM159308v1_genomic.fa.NZ_LTYJ01000062.region001	lanthipeptide-class-i
GCF_001619725.1	GCF_001619725.1_ASM161972v1_genomic.fa.NZ_LQRA01000052.region001	lanthipeptide-class-i
GCF_001619755.1	GCF_001619755.1_ASM161975v1_genomic.fa.NZ_LQQX01000035.region001	lanthipeptide-class-i
GCF_001619755.1	GCF_001619755.1_ASM161975v1_genomic.fa.NZ_LQQX01000092.region001	lanthipeptide-class-i
GCF_001619755.1	GCF_001619755.1_ASM161975v1_genomic.fa.NZ_LQQX01000148.region001	lanthipeptide-class-i
GCF_001659845.1	GCF_001659845.1_gpAD87_02162016_genomic.fa.NZ_LXQN01000019.region002	lanthipeptide-class-i
GCF_001662815.1	GCF_001662815.1_ASM166281v1_genomic.fa.NZ_LZEL01000038.region005	lanthipeptide-class-i
GCF_001663585.1	GCF_001663585.1_ASM166358v1_genomic.fa.NZ_LZCE01000001.region001	lanthipeptide-class-i
GCF_001663585.1	GCF_001663585.1_ASM166358v1_genomic.fa.NZ_LZCE01000023.region001	lanthipeptide-class-i
GCF_001705305.1	GCF_001705305.1_ASM170530v1_genomic.fa.NZ_MCBP01000002.region001	lanthipeptide-class-i
GCF_001705305.1	GCF_001705305.1_ASM170530v1_genomic.fa.NZ_MCBP01000002.region002	lanthipeptide-class-i
GCF_001709075.1	GCF_001709075.1_ASM170907v1_genomic.fa.NZ_LYMX01000099.region001	lanthipeptide-class-i
GCF_001709075.1	GCF_001709075.1_ASM170907v1_genomic.fa.NZ_LYMX01000101.region001	lanthipeptide-class-i
GCF_001709075.1	GCF_001709075.1_ASM170907v1_genomic.fa.NZ_LYMX01000188.region001	lanthipeptide-class-i
GCF_001719045.1	GCF_001719045.1_ASM171904v1_genomic.fa.NZ_CP015423.1.region006	lanthipeptide-class-i
GCF_001719045.1	GCF_001719045.1_ASM171904v1_genomic.fa.NZ_CP015423.1.region007	lanthipeptide-class-i
GCF_001721045.1	GCF_001721045.1_ASM172104v1_genomic.fa.NZ_MDER01000086.region001	lanthipeptide-class-i
GCF_001874405.2	GCF_001874405.2_ASM187440v3_genomic.fa.NZ_CP017967.2.region008	lanthipeptide-class-i
GCF_001874425.3	GCF_001874425.3_ASM187442v3_genomic.fa.NZ_CP017968.3.region008	lanthipeptide-class-i
GCF_001956155.1	GCF_001956155.1_ASM195615v1_genomic.fa.NZ_MRTN01000001.region005	lanthipeptide-class-i
GCF_001956155.1	GCF_001956155.1_ASM195615v1_genomic.fa.NZ_MRTN01000008.region001	lanthipeptide-class-i
GCF_001956175.1	GCF_001956175.1_ASM195617v1_genomic.fa.NZ_MRTO01000005.region001	lanthipeptide-class-i
GCF_001956225.1	GCF_001956225.1_ASM195622v1_genomic.fa.NZ_MRTU01000001.region003	lanthipeptide-class-i
GCF_001956235.1	GCF_001956235.1_ASM195623v1_genomic.fa.NZ_MRTV01000001.region003	lanthipeptide-class-i
GCF_002003265.1	GCF_002003265.1_ASM200326v1_genomic.fa.NZ_CP019687.1.region002	lanthipeptide-class-i
GCF_002007765.1	GCF_002007765.1_ASM200776v1_genomic.fa.NZ_CP019794.1.region004	lanthipeptide-class-i
GCF_002007765.1	GCF_002007765.1_ASM200776v1_genomic.fa.NZ_CP019794.1.region007	lanthipeptide-class-i
GCF_002043025.1	GCF_002043025.1_ASM204302v1_genomic.fa.NZ_CP020327.1.region002	lanthipeptide-class-i
GCF_002043025.1	GCF_002043025.1_ASM204302v1_genomic.fa.NZ_CP020327.1.region005	lanthipeptide-class-i
GCF_002082155.1	GCF_002082155.1_ASM208215v1_genomic.fa.NZ_CP020557.1.region003	lanthipeptide-class-i
GCF_002161855.1	GCF_002161855.1_ASM216185v1_genomic.fa.NZ_NDGK01000012.region001	lanthipeptide-class-i
GCF_002161865.1	GCF_002161865.1_ASM216186v1_genomic.fa.NZ_NDGJ01000035.region001	lanthipeptide-class-i
GCF_002272015.1	GCF_002272015.1_assembly-7537-G1_v1_genomic.fa.NZ_NPBY01000066.region001	lanthipeptide-class-i
GCF_002276395.1	GCF_002276395.1_ASM227639v1_genomic.fa.NZ_NQLZ01000024.region001	lanthipeptide-class-i
GCF_002843485.1	GCF_002843485.1_ASM284348v1_genomic.fa.NZ_PJFA01000002.region002	lanthipeptide-class-i
GCF_002872435.1	GCF_002872435.1_ASM287243v1_genomic.fa.NZ_CP025696.1.region015	lanthipeptide-class-i
GCF_002893885.1	GCF_002893885.1_ASM289388v1_genomic.fa.NZ_CP025957.1.region008	lanthipeptide-class-i
GCF_002893885.1	GCF_002893885.1_ASM289388v1_genomic.fa.NZ_CP025957.1.region017	lanthipeptide-class-i
GCF_002893885.1	GCF_002893885.1_ASM289388v1_genomic.fa.NZ_CP025957.1.region018	lanthipeptide-class-i
GCF_002894905.1	GCF_002894905.1_F4_genomic.fa.NZ_POVS01000009.region003	lanthipeptide-class-i
GCF_002894925.1	GCF_002894925.1_KCCM_40454_genomic.fa.NZ_POVT01000004.region001	lanthipeptide-class-i
GCF_002894925.1	GCF_002894925.1_KCCM_40454_genomic.fa.NZ_POVT01000009.region001	lanthipeptide-class-i
GCF_002894925.1	GCF_002894925.1_KCCM_40454_genomic.fa.NZ_POVT01000017.region005	lanthipeptide-class-i
GCF_002916985.1	GCF_002916985.1_ASM291698v1_genomic.fa.NZ_NOLA01000001.region003	lanthipeptide-class-i
GCF_002937395.1	GCF_002937395.1_ASM293739v1_genomic.fa.NZ_PTJM01000020.region001	lanthipeptide-class-i
GCF_002951875.1	GCF_002951875.1_ASM295187v1_genomic.fa.NZ_CP019651.1.region012	lanthipeptide-class-i
GCF_002951895.1	GCF_002951895.1_ASM295189v1_genomic.fa.NZ_CP019652.1.region009	lanthipeptide-class-i
GCF_002951915.1	GCF_002951915.1_ASM295191v1_genomic.fa.NZ_CP019655.1.region012	lanthipeptide-class-i
GCF_002951915.1	GCF_002951915.1_ASM295191v1_genomic.fa.NZ_CP019655.1.region015	lanthipeptide-class-i
GCF_003052505.1	GCF_003052505.1_ASM305250v1_genomic.fa.NZ_QAOE01000003.region001	lanthipeptide-class-i
GCF_003052505.1	GCF_003052505.1_ASM305250v1_genomic.fa.NZ_QAOE01000012.region002	lanthipeptide-class-i
GCF_003057575.1	GCF_003057575.1_ASM305757v1_genomic.fa.NZ_PYHP01000013.region001	lanthipeptide-class-i
GCF_003060825.1	GCF_003060825.1_ASM306082v1_genomic.fa.NZ_CP028922.1.region005	lanthipeptide-class-i
GCF_003259455.1	GCF_003259455.1_ASM325945v1_genomic.fa.NZ_QLLI01000019.region001	lanthipeptide-class-i
GCF_003268635.1	GCF_003268635.1_ASM326863v1_genomic.fa.NZ_CP029639.1.region003	lanthipeptide-class-i
GCF_003428495.1	GCF_003428495.1_ASM342849v1_genomic.fa.NZ_QVPU01000001.region001	lanthipeptide-class-i
GCF_003428495.1	GCF_003428495.1_ASM342849v1_genomic.fa.NZ_QVPU01000002.region001	lanthipeptide-class-i
GCF_003428495.1	GCF_003428495.1_ASM342849v1_genomic.fa.NZ_QVPU01000013.region001	lanthipeptide-class-i
GCF_003626695.1	GCF_003626695.1_ASM362669v1_genomic.fa.NZ_RBAH01000013.region001	lanthipeptide-class-i
GCF_003813765.1	GCF_003813765.1_ASM381376v1_genomic.fa.NZ_RPDG01000010.region005	lanthipeptide-class-i
GCF_003813765.1	GCF_003813765.1_ASM381376v1_genomic.fa.NZ_RPDG01000058.region002	lanthipeptide-class-i
GCF_003813765.1	GCF_003813765.1_ASM381376v1_genomic.fa.NZ_RPDG01000103.region001	lanthipeptide-class-i
GCF_003833245.1	GCF_003833245.1_ASM383324v1_genomic.fa.NZ_RPHH01000003.region002	lanthipeptide-class-i
GCF_003856555.1	GCF_003856555.1_ASM385655v1_genomic.fa.NZ_CP034141.1.region002	lanthipeptide-class-i
GCF_003856555.1	GCF_003856555.1_ASM385655v1_genomic.fa.NZ_CP034141.1.region006	lanthipeptide-class-i
GCF_003971075.1	GCF_003971075.1_ASM397107v1_genomic.fa.NZ_RXYF01000003.region001	lanthipeptide-class-i
GCF_003971075.1	GCF_003971075.1_ASM397107v1_genomic.fa.NZ_RXYF01000006.region001	lanthipeptide-class-i
GCF_003971075.1	GCF_003971075.1_ASM397107v1_genomic.fa.NZ_RXYF01000013.region001	lanthipeptide-class-i
GCF_004000785.1	GCF_004000785.1_ASM400078v1_genomic.fa.NZ_BILX01000067.region001	lanthipeptide-class-i
GCF_004000865.1	GCF_004000865.1_ASM400086v1_genomic.fa.NZ_BIMB01000005.region002	lanthipeptide-class-i
GCF_004001005.1	GCF_004001005.1_ASM400100v1_genomic.fa.NZ_BIMI01000011.region001	lanthipeptide-class-i
GCF_004358835.1	GCF_004358835.1_ASM435883v1_genomic.fa.NZ_SMZV01000002.region002	lanthipeptide-class-i
GCF_005217525.1	GCF_005217525.1_ASM521752v1_genomic.fa.NZ_PNXQ01000013.region002	lanthipeptide-class-i
GCF_006265175.1	GCF_006265175.1_ASM626517v1_genomic.fa.NZ_VDCQ01000029.region001	lanthipeptide-class-i
GCF_006274405.1	GCF_006274405.1_ASM627440v1_genomic.fa.NZ_CP040829.1.region001	lanthipeptide-class-i
GCF_006274405.1	GCF_006274405.1_ASM627440v1_genomic.fa.NZ_CP040829.1.region006	lanthipeptide-class-i
GCF_006274405.1	GCF_006274405.1_ASM627440v1_genomic.fa.NZ_CP040829.1.region009	lanthipeptide-class-i
GCF_006874425.1	GCF_006874425.1_ASM687442v1_genomic.fa.NZ_VIJZ01000004.region001	lanthipeptide-class-i
GCF_006874425.1	GCF_006874425.1_ASM687442v1_genomic.fa.NZ_VIJZ01000005.region001	lanthipeptide-class-i
GCF_007066085.1	GCF_007066085.1_ASM706608v1_genomic.fa.NZ_CP041405.1.region004	lanthipeptide-class-i
GCF_007680105.1	GCF_007680105.1_ASM768010v1_genomic.fa.NZ_VEHS01000008.region001	lanthipeptide-class-i
GCF_008271705.1	GCF_008271705.1_ASM827170v1_genomic.fa.NZ_VIYI01000004.region001	lanthipeptide-class-i
GCF_009650715.1	GCF_009650715.1_ASM965071v1_genomic.fa.NZ_MLCZ01000017.region001	lanthipeptide-class-i
GCF_009650715.1	GCF_009650715.1_ASM965071v1_genomic.fa.NZ_MLCZ01000028.region001	lanthipeptide-class-i
GCF_009650715.1	GCF_009650715.1_ASM965071v1_genomic.fa.NZ_MLCZ01000100.region001	lanthipeptide-class-i
GCF_009650715.1	GCF_009650715.1_ASM965071v1_genomic.fa.NZ_MLCZ01000178.region001	lanthipeptide-class-i
GCF_009827695.1	GCF_009827695.1_ASM982769v1_genomic.fa.NZ_WUDQ01000090.region001	lanthipeptide-class-i
GCF_009870825.1	GCF_009870825.1_ASM987082v1_genomic.fa.NZ_WTWY01000020.region001	lanthipeptide-class-i
GCF_010686645.1	GCF_010686645.1_ASM1068664v1_genomic.fa.c00082_NZ_JAAG...region001	lanthipeptide-class-i
GCF_010820665.1	GCF_010820665.1_ASM1082066v1_genomic.fa.c00002_NZ_JAAI...region001	lanthipeptide-class-i
GCF_010894335.1	GCF_010894335.1_ASM1089433v1_genomic.fa.c00001_NZ_JAAI...region006	lanthipeptide-class-i
GCF_011009465.1	GCF_011009465.1_ASM1100946v1_genomic.fa.NZ_WSQB01000021.region001	lanthipeptide-class-i
GCF_011066085.1	GCF_011066085.1_ASM1106608v1_genomic.fa.c00063_NZ_JAAM...region001	lanthipeptide-class-i
GCF_011066115.1	GCF_011066115.1_ASM1106611v1_genomic.fa.c00001_NZ_JAAM...region003	lanthipeptide-class-i
GCF_011066125.1	GCF_011066125.1_ASM1106612v1_genomic.fa.c00041_NZ_JAAM...region001	lanthipeptide-class-i
GCF_011066155.1	GCF_011066155.1_ASM1106615v1_genomic.fa.c00001_NZ_JAAM...region003	lanthipeptide-class-i
GCF_011066155.1	GCF_011066155.1_ASM1106615v1_genomic.fa.c00012_NZ_JAAM...region001	lanthipeptide-class-i
GCF_011066175.1	GCF_011066175.1_ASM1106617v1_genomic.fa.c00006_NZ_JAAM...region001	lanthipeptide-class-i
GCF_011066175.1	GCF_011066175.1_ASM1106617v1_genomic.fa.c00048_NZ_JAAM...region002	lanthipeptide-class-i
GCF_011066235.1	GCF_011066235.1_ASM1106623v1_genomic.fa.c00001_NZ_JAAM...region001	lanthipeptide-class-i
GCF_011066235.1	GCF_011066235.1_ASM1106623v1_genomic.fa.c00023_NZ_JAAM...region001	lanthipeptide-class-i
GCF_011220525.1	GCF_011220525.1_PaenibacERICV_HGAP3_2SC_genomic.fa.NZ_CP019717.1.region015	lanthipeptide-class-i
GCF_011800295.1	GCF_011800295.1_ASM1180029v1_genomic.fa.c00001_NZ_JAAL...region002	lanthipeptide-class-i
GCF_011800295.1	GCF_011800295.1_ASM1180029v1_genomic.fa.c00012_NZ_JAAL...region001	lanthipeptide-class-i
GCF_011800295.1	GCF_011800295.1_ASM1180029v1_genomic.fa.c00023_NZ_JAAL...region001	lanthipeptide-class-i
GCF_011800615.1	GCF_011800615.1_ASM1180061v1_genomic.fa.c00023_NZ_JAAL...region002	lanthipeptide-class-i
GCF_011800615.1	GCF_011800615.1_ASM1180061v1_genomic.fa.c00055_NZ_JAAL...region001	lanthipeptide-class-i
GCF_011800645.1	GCF_011800645.1_ASM1180064v1_genomic.fa.c00001_NZ_JAAL...region002	lanthipeptide-class-i
GCF_011800645.1	GCF_011800645.1_ASM1180064v1_genomic.fa.c00005_NZ_JAAL...region002	lanthipeptide-class-i
GCF_011800655.1	GCF_011800655.1_ASM1180065v1_genomic.fa.c00001_NZ_JAAL...region006	lanthipeptide-class-i
GCF_011800655.1	GCF_011800655.1_ASM1180065v1_genomic.fa.c00005_NZ_JAAL...region001	lanthipeptide-class-i
GCF_011800705.1	GCF_011800705.1_ASM1180070v1_genomic.fa.c00003_NZ_JAAL...region002	lanthipeptide-class-i
GCF_011800705.1	GCF_011800705.1_ASM1180070v1_genomic.fa.c00012_NZ_JAAL...region002	lanthipeptide-class-i
GCF_012933405.1	GCF_012933405.1_ASM1293340v1_genomic.fa.c00022_NZ_JABB...region003	lanthipeptide-class-i
GCF_012933405.1	GCF_012933405.1_ASM1293340v1_genomic.fa.c00032_NZ_JABB...region001	lanthipeptide-class-i
GCF_012933405.1	GCF_012933405.1_ASM1293340v1_genomic.fa.c00038_NZ_JABB...region001	lanthipeptide-class-i
GCF_013345675.1	GCF_013345675.1_ASM1334567v1_genomic.fa.c00011_NZ_JABV...region002	lanthipeptide-class-i
GCF_013345675.1	GCF_013345675.1_ASM1334567v1_genomic.fa.c00011_NZ_JABV...region008	lanthipeptide-class-i
GCF_013345725.1	GCF_013345725.1_ASM1334572v1_genomic.fa.c00011_NZ_JABV...region001	lanthipeptide-class-i
GCF_013345725.1	GCF_013345725.1_ASM1334572v1_genomic.fa.c00011_NZ_JABV...region007	lanthipeptide-class-i
GCF_013345925.1	GCF_013345925.1_ASM1334592v1_genomic.fa.c00011_NZ_JABV...region002	lanthipeptide-class-i
GCF_013345925.1	GCF_013345925.1_ASM1334592v1_genomic.fa.c00011_NZ_JABV...region008	lanthipeptide-class-i
GCF_013345985.1	GCF_013345985.1_ASM1334598v1_genomic.fa.c00020_NZ_JABV...region001	lanthipeptide-class-i
GCF_013345985.1	GCF_013345985.1_ASM1334598v1_genomic.fa.c00022_NZ_JABV...region001	lanthipeptide-class-i
GCF_013346005.1	GCF_013346005.1_ASM1334600v1_genomic.fa.c00021_NZ_JABV...region002	lanthipeptide-class-i
GCF_013346005.1	GCF_013346005.1_ASM1334600v1_genomic.fa.c00023_NZ_JABV...region005	lanthipeptide-class-i
GCF_013346015.1	GCF_013346015.1_ASM1334601v1_genomic.fa.c00011_NZ_JABV...region001	lanthipeptide-class-i
GCF_013346015.1	GCF_013346015.1_ASM1334601v1_genomic.fa.c00011_NZ_JABV...region007	lanthipeptide-class-i
GCF_013346045.1	GCF_013346045.1_ASM1334604v1_genomic.fa.c00011_NZ_JABV...region002	lanthipeptide-class-i
GCF_013346045.1	GCF_013346045.1_ASM1334604v1_genomic.fa.c00011_NZ_JABV...region008	lanthipeptide-class-i
GCF_013346055.1	GCF_013346055.1_ASM1334605v1_genomic.fa.c00011_NZ_JABV...region002	lanthipeptide-class-i
GCF_013346055.1	GCF_013346055.1_ASM1334605v1_genomic.fa.c00011_NZ_JABV...region008	lanthipeptide-class-i
GCF_013346085.1	GCF_013346085.1_ASM1334608v1_genomic.fa.c00011_NZ_JABV...region002	lanthipeptide-class-i
GCF_013346085.1	GCF_013346085.1_ASM1334608v1_genomic.fa.c00011_NZ_JABV...region008	lanthipeptide-class-i
GCF_014645615.1	GCF_014645615.1_ASM1464561v1_genomic.fa.NZ_BMMB01000002.region002	lanthipeptide-class-i
GCF_014692735.1	GCF_014692735.1_ASM1469273v1_genomic.fa.NZ_CP061172.1.region005	lanthipeptide-class-i
GCF_014706555.1	GCF_014706555.1_ASM1470655v1_genomic.fa.NZ_CP048793.1.region005	lanthipeptide-class-i
GCF_014706575.1	GCF_014706575.1_ASM1470657v1_genomic.fa.NZ_CP048794.1.region005	lanthipeptide-class-i
GCF_014841135.1	GCF_014841135.1_ASM1484113v1_genomic.fa.c00024_NZ_JACY...region001	lanthipeptide-class-i
GCF_014844075.1	GCF_014844075.1_ASM1484407v1_genomic.fa.NZ_CP062165.1.region004	lanthipeptide-class-i
GCF_014854715.1	GCF_014854715.1_ASM1485471v1_genomic.fa.NZ_CP029370.1.region005	lanthipeptide-class-i
GCF_014854715.1	GCF_014854715.1_ASM1485471v1_genomic.fa.NZ_CP029370.1.region016	lanthipeptide-class-i
GCF_014858585.1	GCF_014858585.1_ASM1485858v1_genomic.fa.NZ_SLTL01000007.region002	lanthipeptide-class-i
GCF_014858585.1	GCF_014858585.1_ASM1485858v1_genomic.fa.NZ_SLTL01000015.region001	lanthipeptide-class-i
GCF_014905155.1	GCF_014905155.1_HK4_genomic.fa.c00006_NZ_JAAC...region001	lanthipeptide-class-i
GCF_014905155.1	GCF_014905155.1_HK4_genomic.fa.c00028_NZ_JAAC...region001	lanthipeptide-class-i
GCF_015230315.1	GCF_015230315.1_ASM1523031v1_genomic.fa.c00024_NZ_JAAM...region001	lanthipeptide-class-i
GCF_015230315.1	GCF_015230315.1_ASM1523031v1_genomic.fa.c00028_NZ_JAAM...region001	lanthipeptide-class-i
GCF_015710815.1	GCF_015710815.1_ASM1571081v1_genomic.fa.NZ_CP049598.1.region001	lanthipeptide-class-i
GCF_015710815.1	GCF_015710815.1_ASM1571081v1_genomic.fa.NZ_CP049598.1.region007	lanthipeptide-class-i
GCF_015710815.1	GCF_015710815.1_ASM1571081v1_genomic.fa.NZ_CP049598.1.region011	lanthipeptide-class-i
GCF_015710975.1	GCF_015710975.1_ASM1571097v1_genomic.fa.NZ_CP049783.1.region001	lanthipeptide-class-i
GCF_015710975.1	GCF_015710975.1_ASM1571097v1_genomic.fa.NZ_CP049783.1.region007	lanthipeptide-class-i
GCF_015710975.1	GCF_015710975.1_ASM1571097v1_genomic.fa.NZ_CP049783.1.region011	lanthipeptide-class-i
GCF_015845785.1	GCF_015845785.1_ASM1584578v1_genomic.fa.NZ_LDIE01000034.region002	lanthipeptide-class-i
GCF_015845785.1	GCF_015845785.1_ASM1584578v1_genomic.fa.NZ_LDIE01000038.region001	lanthipeptide-class-i
GCF_015845785.1	GCF_015845785.1_ASM1584578v1_genomic.fa.NZ_LDIE01000043.region001	lanthipeptide-class-i
GCF_015912845.1	GCF_015912845.1_ASM1591284v1_genomic.fa.NZ_LDJS01000129.region001	lanthipeptide-class-i
GCF_015912845.1	GCF_015912845.1_ASM1591284v1_genomic.fa.NZ_LDJS01000228.region001	lanthipeptide-class-i
GCF_017052585.1	GCF_017052585.1_ASM1705258v1_genomic.fa.c00001_NZ_JAFF...region002	lanthipeptide-class-i
GCF_017589695.1	GCF_017589695.1_ASM1758969v1_genomic.fa.c00002_NZ_JAFJ...region001	lanthipeptide-class-i
GCF_017589695.1	GCF_017589695.1_ASM1758969v1_genomic.fa.c00006_NZ_JAFJ...region001	lanthipeptide-class-i
GCF_017589695.1	GCF_017589695.1_ASM1758969v1_genomic.fa.c00006_NZ_JAFJ...region002	lanthipeptide-class-i
GCF_017833155.1	GCF_017833155.1_ASM1783315v1_genomic.fa.c00001_NZ_JAFI...region009	lanthipeptide-class-i
GCF_017833915.1	GCF_017833915.1_ASM1783391v1_genomic.fa.c00002_NZ_JAFI...region001	lanthipeptide-class-i
GCF_017833915.1	GCF_017833915.1_ASM1783391v1_genomic.fa.c00002_NZ_JAFI...region002	lanthipeptide-class-i
GCF_017833915.1	GCF_017833915.1_ASM1783391v1_genomic.fa.c00013_NZ_JAFI...region001	lanthipeptide-class-i
GCF_018333255.1	GCF_018333255.1_ASM1833325v1_genomic.fa.NZ_BORQ01000006.region001	lanthipeptide-class-i
GCF_018333315.1	GCF_018333315.1_ASM1833331v1_genomic.fa.NZ_BORT01000004.region001	lanthipeptide-class-i
GCF_018998565.1	GCF_018998565.1_ASM1899856v1_genomic.fa.c00039_NZ_JAHN...region001	lanthipeptide-class-i
GCF_019042715.1	GCF_019042715.1_ASM1904271v1_genomic.fa.c00039_NZ_JAHP...region001	lanthipeptide-class-i
GCF_019042715.1	GCF_019042715.1_ASM1904271v1_genomic.fa.c00040_NZ_JAHP...region002	lanthipeptide-class-i
GCF_019454065.1	GCF_019454065.1_ASM1945406v1_genomic.fa.NZ_CP073682.1.region008	lanthipeptide-class-i
GCF_019454085.1	GCF_019454085.1_ASM1945408v1_genomic.fa.NZ_CP073683.1.region008	lanthipeptide-class-i
GCF_019454085.1	GCF_019454085.1_ASM1945408v1_genomic.fa.NZ_CP073683.1.region009	lanthipeptide-class-i
GCF_019641495.1	GCF_019641495.1_ASM1964149v1_genomic.fa.c00002_NZ_JAIF...region010	lanthipeptide-class-i
GCF_019749075.1	GCF_019749075.1_ASM1974907v1_genomic.fa.c00006_NZ_JACL...region001	lanthipeptide-class-i
GCF_019749075.1	GCF_019749075.1_ASM1974907v1_genomic.fa.c00046_NZ_JACL...region001	lanthipeptide-class-i
GCF_019749095.1	GCF_019749095.1_ASM1974909v1_genomic.fa.c00008_NZ_JACL...region001	lanthipeptide-class-i
GCF_019749095.1	GCF_019749095.1_ASM1974909v1_genomic.fa.c00044_NZ_JACL...region001	lanthipeptide-class-i
GCF_019749115.1	GCF_019749115.1_ASM1974911v1_genomic.fa.c00014_NZ_JACL...region005	lanthipeptide-class-i
GCF_019749115.1	GCF_019749115.1_ASM1974911v1_genomic.fa.c00028_NZ_JACL...region001	lanthipeptide-class-i
GCF_019749165.1	GCF_019749165.1_ASM1974916v1_genomic.fa.c00006_NZ_JACL...region001	lanthipeptide-class-i
GCF_019749165.1	GCF_019749165.1_ASM1974916v1_genomic.fa.c00015_NZ_JACL...region001	lanthipeptide-class-i
GCF_020181695.1	GCF_020181695.1_ASM2018169v1_genomic.fa.NZ_CP084033.1.region006	lanthipeptide-class-i
GCF_020181695.1	GCF_020181695.1_ASM2018169v1_genomic.fa.NZ_CP084033.1.region013	lanthipeptide-class-i
GCF_020181695.1	GCF_020181695.1_ASM2018169v1_genomic.fa.NZ_CP084033.1.region016	lanthipeptide-class-i
GCF_020404765.1	GCF_020404765.1_ASM2040476v1_genomic.fa.c00036_NZ_JAIV...region002	lanthipeptide-class-i
GCF_021223605.1	GCF_021223605.1_ASM2122360v1_genomic.fa.NZ_CP075175.1.region002	lanthipeptide-class-i
GCF_021530955.1	GCF_021530955.1_ASM2153095v1_genomic.fa.c00002_NZ_JAKF...region004	lanthipeptide-class-i
GCF_021654775.1	GCF_021654775.1_ASM2165477v1_genomic.fa.NZ_AP025343.1.region002	lanthipeptide-class-i
GCF_022346845.1	GCF_022346845.1_ASM2234684v1_genomic.fa.c00021_NZ_JAKR...region002	lanthipeptide-class-i
GCF_022492955.1	GCF_022492955.1_ASM2249295v1_genomic.fa.NZ_CP092779.1.region007	lanthipeptide-class-i
GCF_022492955.1	GCF_022492955.1_ASM2249295v1_genomic.fa.NZ_CP092779.1.region008	lanthipeptide-class-i
GCF_022492955.1	GCF_022492955.1_ASM2249295v1_genomic.fa.NZ_CP092779.1.region019	lanthipeptide-class-i
GCF_022531965.1	GCF_022531965.1_ASM2253196v1_genomic.fa.NZ_CP092831.1.region003	lanthipeptide-class-i
GCF_022531965.1	GCF_022531965.1_ASM2253196v1_genomic.fa.NZ_CP092831.1.region016	lanthipeptide-class-i
GCF_022537985.1	GCF_022537985.1_ASM2253798v1_genomic.fa.c00001_NZ_JAKV...region004	lanthipeptide-class-i
GCF_022537985.1	GCF_022537985.1_ASM2253798v1_genomic.fa.c00023_NZ_JAKV...region001	lanthipeptide-class-i
GCF_022537985.1	GCF_022537985.1_ASM2253798v1_genomic.fa.c00039_NZ_JAKV...region001	lanthipeptide-class-i
GCF_022649565.1	GCF_022649565.1_ASM2264956v1_genomic.fa.NZ_CP023711.1.region012	lanthipeptide-class-i
GCF_022649565.1	GCF_022649565.1_ASM2264956v1_genomic.fa.NZ_CP023711.1.region017	lanthipeptide-class-i
GCF_022811565.1	GCF_022811565.1_ASM2281156v1_genomic.fa.NZ_CP024795.1.region010	lanthipeptide-class-i
GCF_022811565.1	GCF_022811565.1_ASM2281156v1_genomic.fa.NZ_CP024795.1.region014	lanthipeptide-class-i
GCF_022811565.1	GCF_022811565.1_ASM2281156v1_genomic.fa.NZ_CP024795.1.region020	lanthipeptide-class-i
GCF_022813115.1	GCF_022813115.1_ASM2281311v1_genomic.fa.c00001_NZ_JALG...region003	lanthipeptide-class-i
GCF_022813115.1	GCF_022813115.1_ASM2281311v1_genomic.fa.c00002_NZ_JALG...region002	lanthipeptide-class-i
GCF_022813115.1	GCF_022813115.1_ASM2281311v1_genomic.fa.c00007_NZ_JALG...region001	lanthipeptide-class-i
GCF_022813115.1	GCF_022813115.1_ASM2281311v1_genomic.fa.c00045_NZ_JALG...region002	lanthipeptide-class-i
GCF_023374295.1	GCF_023374295.1_ASM2337429v1_genomic.fa.NZ_CP086373.1.region002	lanthipeptide-class-i
GCF_023374295.1	GCF_023374295.1_ASM2337429v1_genomic.fa.NZ_CP086373.1.region007	lanthipeptide-class-i
GCF_023586645.1	GCF_023586645.1_ASM2358664v1_genomic.fa.NZ_CP097771.1.region002	lanthipeptide-class-i
GCF_023586645.1	GCF_023586645.1_ASM2358664v1_genomic.fa.NZ_CP097771.1.region007	lanthipeptide-class-i
GCF_023586645.1	GCF_023586645.1_ASM2358664v1_genomic.fa.NZ_CP097771.1.region012	lanthipeptide-class-i
GCF_023586705.1	GCF_023586705.1_ASM2358670v1_genomic.fa.NZ_CP097767.1.region004	lanthipeptide-class-i
GCF_023586725.1	GCF_023586725.1_ASM2358672v1_genomic.fa.NZ_CP097770.1.region014	lanthipeptide-class-i
GCF_023586745.1	GCF_023586745.1_ASM2358674v1_genomic.fa.NZ_CP097775.1.region014	lanthipeptide-class-i
GCF_023586765.1	GCF_023586765.1_ASM2358676v1_genomic.fa.NZ_CP097778.1.region006	lanthipeptide-class-i
GCF_023586785.1	GCF_023586785.1_ASM2358678v1_genomic.fa.NZ_CP097766.1.region007	lanthipeptide-class-i
GCF_023586805.1	GCF_023586805.1_ASM2358680v1_genomic.fa.NZ_CP097773.1.region014	lanthipeptide-class-i
GCF_023614095.1	GCF_023614095.1_ASM2361409v1_genomic.fa.c00006_NZ_JAKI...region001	lanthipeptide-class-i
GCF_023713805.1	GCF_023713805.1_ASM2371380v1_genomic.fa.c00044_NZ_JAMA...region001	lanthipeptide-class-i
GCF_023715465.1	GCF_023715465.1_ASM2371546v1_genomic.fa.c00022_NZ_JAMB...region002	lanthipeptide-class-i
GCF_900100345.1	GCF_900100345.1_IMG-taxon_2617270934_annotated_assembly_genomic.fa.NZ_FMTT01000007.region001	lanthipeptide-class-i
GCF_900100345.1	GCF_900100345.1_IMG-taxon_2617270934_annotated_assembly_genomic.fa.NZ_FMTT01000012.region001	lanthipeptide-class-i
GCF_900100345.1	GCF_900100345.1_IMG-taxon_2617270934_annotated_assembly_genomic.fa.NZ_FMTT01000022.region001	lanthipeptide-class-i
GCF_900109125.1	GCF_900109125.1_IMG-taxon_2639762524_annotated_assembly_genomic.fa.NZ_FNYX01000002.region001	lanthipeptide-class-i
GCF_900109125.1	GCF_900109125.1_IMG-taxon_2639762524_annotated_assembly_genomic.fa.NZ_FNYX01000002.region002	lanthipeptide-class-i
GCF_900112925.1	GCF_900112925.1_IMG-taxon_2617270911_annotated_assembly_genomic.fa.NZ_FONN01000006.region002	lanthipeptide-class-i
GCF_900116035.1	GCF_900116035.1_IMG-taxon_2636416069_annotated_assembly_genomic.fa.NZ_FOYG01000001.region003	lanthipeptide-class-i
GCF_900155685.1	GCF_900155685.1_Paenibacillus_bouchesdurhonensis_genomic.fa.NZ_LT732548.1.region009	lanthipeptide-class-i
[truncated: 10,519 more rows]
